# Supplementary material for: The poplar pangenome provides insights into the evolutionary history of the genus
Source: Commun Biol. 2019 Jun 18;2:215. doi: 10.1038/s42003-019-0474-7 (PMC6581948; doi:10.1038/s42003-019-0474-7)
Supplement: Supplementary file 3 — Supplementary Data 1 [file 42003_2019_474_MOESM3_ESM.xlsx]

## Sheet: Core.SNP.matrix
Supplementary Data 1 The SNPs shared among the 10 poplar species
#Name	position	ref	type	P.alba	P. devidiana	P. euphratica	P. lasiocarpa	P. nigra	P. deltoides	P.cathayana	P. simonii	P. ussuriensis	P. maximowiczii	gene	annotation
Chr01	46086	A	hom	G	G	G	G	G	G	G	G	G	G	Potri.001G000600	SKU5 similar 12
Chr01	55582	T	hom	A	A	A	A	A	A	A	A	A	A	Potri.001G000700	purin-rich alpha 1
Chr01	56086	G	hom	T	T	T	T	T	T	T	T	T	T	Potri.001G000700	purin-rich alpha 1
Chr01	56348	A	hom	T	T	T	T	T	T	T	T	T	T	Potri.001G000700	purin-rich alpha 1
Chr01	59246	T	hom	A	A	A	A	A	A	A	A	A	A	Potri.001G000700	purin-rich alpha 1
Chr01	61237	G	hom	A	A	A	A	A	A	A	A	A	A	Potri.001G000800	P-loop containing nucleoside triphosphate hydrolases superfamily protein
Chr01	88100	G	hom	A	A	A	A	A	A	A	A	A	A	Potri.001G001000	null
Chr01	93549	C	hom	T	T	T	T	T	T	T	T	T	T	Potri.001G001100	expansin A15
Chr01	99240	T	hom	G	G	G	G	G	G	G	G	G	G	Potri.001G001200	Nuclear pore complex protein
Chr01	99262	G	hom	A	A	A	A	A	A	A	A	A	A	Potri.001G001200	Nuclear pore complex protein
Chr01	99970	C	hom	T	T	T	T	T	T	T	T	T	T	Potri.001G001200	Nuclear pore complex protein
Chr01	105557	G	hom	T	T	T	T	T	T	T	T	T	T	Potri.001G001400	null
Chr01	111001	G	hom	A	A	A	A	A	A	A	A	A	A	Potri.001G001500	RING/U-box superfamily protein
Chr01	119601	G	hom	T	T	C	T	T	T	T	T	T	T	Potri.001G001700	calmodulin-binding protein
Chr01	120458	C	hom	G	G	G	G	G	G	G	G	G	G	Potri.001G001700	calmodulin-binding protein
Chr01	121596	C	hom	T	T	T	T	T	T	T	T	T	T	Potri.001G001700	calmodulin-binding protein
Chr01	122887	C	hom	G	G	G	G	G	G	G	G	G	G	Potri.001G001700	calmodulin-binding protein
Chr01	123639	C	hom	T	T	T	T	T	T	T	T	T	T	Potri.001G001700	calmodulin-binding protein
Chr01	143513	G	hom	A	A	A	A	A	A	A	A	A	A	Potri.001G002300	Protein kinase superfamily protein
Chr01	145290	G	hom	C	C	C	C	C	C	C	C	C	C	Potri.001G002300	Protein kinase superfamily protein
Chr01	156611	C	hom	A	A	A	A	A	A	A	A	A	A	Potri.001G002500	TCP-1/cpn60 chaperonin family protein
Chr01	169383	A	hom	G	G	G	G	G	G	G	G	G	G	Potri.001G002700	protein containing PDZ domain, a K-box domain, and a TPR region
Chr01	173662	C	hom	T	T	T	T	T	T	T	T	T	T	Potri.001G002800	cytochrome P450, family 716, subfamily A, polypeptide 1
Chr01	185774	C	hom	A	A	A	A	A	A	A	A	A	A	Potri.001G003100	cytochrome P450, family 716, subfamily A, polypeptide 2
Chr01	192920	G	hom	T	T	A	T	T	T	T	T	T	T	Potri.001G003200	receptor like protein 46
Chr01	193394	G	hom	A	A	A	A	A	A	A	A	A	A	Potri.001G003200	receptor like protein 46
Chr01	193460	A	hom	C	C	C	C	C	C	C	C	C	C	Potri.001G003200	receptor like protein 46
Chr01	202334	C	hom	G	G	G	G	G	G	G	G	G	G	Potri.001G003400	Uncharacterised conserved protein UCP009193
Chr01	231503	G	hom	A	A	A	A	A	A	A	A	A	A	Potri.001G003900	calpain-type cysteine protease family
Chr01	241343	C	hom	A	A	A	A	A	A	A	A	A	A	Potri.001G003900	calpain-type cysteine protease family
Chr01	242906	A	hom	G	G	G	G	G	G	G	G	G	G	Potri.001G003900	calpain-type cysteine protease family
Chr01	260686	G	hom	C	C	C	C	C	C	C	C	C	C	Potri.001G004200	RNA polymerase II transcription mediators
Chr01	260841	C	hom	T	T	T	T	T	T	T	T	T	T	Potri.001G004200	RNA polymerase II transcription mediators
Chr01	265758	C	hom	T	T	T	T	T	T	T	T	T	T	Potri.001G004200	RNA polymerase II transcription mediators
Chr01	265764	C	hom	A	A	A	A	A	A	A	A	A	A	Potri.001G004200	RNA polymerase II transcription mediators
Chr01	267015	A	hom	C	C	C	C	C	C	C	C	C	C	Potri.001G004200	RNA polymerase II transcription mediators
Chr01	271775	A	hom	T	T	T	T	T	T	T	T	T	T	Potri.001G004200	RNA polymerase II transcription mediators
Chr01	288601	T	hom	C	C	C	C	C	C	C	C	C	C	Potri.001G004400	null
Chr01	288932	A	hom	C	C	C	C	C	C	C	C	C	C	Potri.001G004400	null
Chr01	317198	G	hom	A	A	A	A	A	A	A	A	A	A	Potri.001G004800	ARM repeat superfamily protein
Chr01	353926	T	hom	C	C	C	C	C	C	C	C	C	C	Potri.001G005300	alpha/beta-Hydrolases superfamily protein
Chr01	364183	G	hom	C	C	C	C	C	C	C	C	C	C	Potri.001G005400	Putative lysine decarboxylase family protein
Chr01	364358	A	hom	G	G	G	G	G	G	G	G	G	G	Potri.001G005400	Putative lysine decarboxylase family protein
Chr01	374923	C	hom	G	G	G	G	G	G	G	G	G	G	Potri.001G005600	calmodulin-binding family protein
Chr01	374980	C	hom	G	G	G	G	G	G	G	G	G	G	Potri.001G005600	calmodulin-binding family protein
Chr01	385094	T	hom	C	C	C	C	C	C	C	C	C	C	Potri.001G005700	ACD1-like
Chr01	385328	T	hom	G	G	G	G	G	G	G	G	G	G	Potri.001G005700	ACD1-like
Chr01	394184	G	hom	A	A	A	A	A	A	A	A	A	A	Potri.001G005900	ACD1-like
Chr01	401426	T	hom	A	A	A	A	A	A	A	A	A	A	Potri.001G006100	curculin-like (mannose-binding) lectin family protein / PAN domain-containing protein
Chr01	401438	T	hom	C	C	C	C	C	C	C	C	C	C	Potri.001G006100	curculin-like (mannose-binding) lectin family protein / PAN domain-containing protein
Chr01	406302	C	hom	T	T	T	T	T	T	T	T	T	T	Potri.001G006200	calmodulin-binding family protein
Chr01	406550	C	hom	T	T	T	T	T	T	T	T	T	T	Potri.001G006200	calmodulin-binding family protein
Chr01	443645	A	hom	C	C	C	C	C	C	C	C	C	C	Potri.001G006500	O-Glycosyl hydrolases family 17 protein
Chr01	464695	C	hom	G	G	G	G	G	G	G	G	G	G	Potri.001G006700	acyl-activating enzyme 18
Chr01	464697	C	hom	G	G	G	G	G	G	G	G	G	G	Potri.001G006700	acyl-activating enzyme 18
Chr01	464702	G	hom	C	C	C	C	C	C	C	C	C	C	Potri.001G006700	acyl-activating enzyme 18
Chr01	465424	A	hom	G	G	G	G	G	G	G	G	G	G	Potri.001G006700	acyl-activating enzyme 18
Chr01	494251	G	hom	A	A	A	A	A	A	A	A	A	A	Potri.001G007000	Galactose oxidase/kelch repeat superfamily protein
Chr01	495035	A	hom	G	G	G	G	G	G	G	G	G	G	Potri.001G007100	2-oxoglutarate (2OG) and Fe(II)-dependent oxygenase superfamily protein
Chr01	495170	C	hom	T	T	T	T	T	T	T	T	T	T	Potri.001G007100	2-oxoglutarate (2OG) and Fe(II)-dependent oxygenase superfamily protein
Chr01	495199	G	hom	A	A	A	A	A	A	A	A	A	A	Potri.001G007100	2-oxoglutarate (2OG) and Fe(II)-dependent oxygenase superfamily protein
Chr01	496052	A	hom	G	G	G	G	G	G	G	G	G	G	Potri.001G007100	2-oxoglutarate (2OG) and Fe(II)-dependent oxygenase superfamily protein
Chr01	499885	T	hom	C	C	C	C	C	C	C	C	C	C	Potri.001G007300	Amino acid permease family protein
Chr01	500341	C	hom	A	A	A	A	A	A	A	A	A	A	Potri.001G007300	Amino acid permease family protein
Chr01	500391	T	hom	C	C	C	C	C	C	C	C	C	C	Potri.001G007300	Amino acid permease family protein
Chr01	552806	A	hom	G	G	G	G	G	G	G	G	G	G	Potri.001G008300	Protein of unknown function, DUF538
Chr01	555403	C	hom	T	T	T	T	T	T	T	T	T	T	Potri.001G008400	Protein of unknown function, DUF538
Chr01	571707	A	hom	C	C	C	C	C	C	C	C	C	C	Potri.001G008700	RNA-binding KH domain-containing protein
Chr01	571735	A	hom	T	T	T	T	T	T	T	T	T	T	Potri.001G008700	RNA-binding KH domain-containing protein
Chr01	572150	T	hom	C	C	C	C	C	C	C	C	C	C	Potri.001G008700	RNA-binding KH domain-containing protein
Chr01	572767	T	hom	C	C	C	C	C	C	C	C	C	C	Potri.001G008700	RNA-binding KH domain-containing protein
Chr01	572896	G	hom	A	A	A	A	A	A	A	A	A	A	Potri.001G008700	RNA-binding KH domain-containing protein
Chr01	573389	C	hom	G	G	G	G	G	G	G	G	G	G	Potri.001G008700	RNA-binding KH domain-containing protein
Chr01	575137	T	hom	C	C	C	C	C	C	C	C	C	C	Potri.001G008800	histone mono-ubiquitination 2
Chr01	581237	T	hom	G	G	G	G	G	G	G	G	G	G	Potri.001G008800	histone mono-ubiquitination 2
Chr01	592184	A	hom	T	T	T	T	T	T	T	T	T	T	Potri.001G009000	Family of unknown function (DUF716)
Chr01	592558	C	hom	G	G	G	G	G	G	G	G	G	G	Potri.001G009000	Family of unknown function (DUF716)
Chr01	600375	G	hom	T	T	T	T	T	T	T	T	T	T	Potri.001G009100	Disease resistance-responsive (dirigent-like protein) family protein
Chr01	613511	A	hom	G	G	G	G	G	G	G	G	G	G	Potri.001G009400	F-box family protein
Chr01	663467	T	hom	C	C	C	C	C	C	C	C	C	C	Potri.001G010400	P-loop containing nucleoside triphosphate hydrolases superfamily protein
Chr01	664771	A	hom	T	T	T	T	T	T	T	T	T	T	Potri.001G010400	P-loop containing nucleoside triphosphate hydrolases superfamily protein
Chr01	665470	C	hom	T	T	T	T	T	T	T	T	T	T	Potri.001G010400	P-loop containing nucleoside triphosphate hydrolases superfamily protein
Chr01	667973	C	hom	A	A	A	A	A	A	A	A	A	A	Potri.001G010500	seven in absentia of Arabidopsis 2
Chr01	680109	A	hom	T	T	T	T	T	T	T	T	T	T	Potri.001G010800	10-formyltetrahydrofolate synthetase
Chr01	687097	G	hom	A	A	A	A	A	A	A	A	A	A	Potri.001G010900	Plant protein of unknown function (DUF828)
Chr01	752650	T	hom	C	C	C	C	C	C	C	C	C	C	Potri.001G011700	Plastid-lipid associated protein PAP / fibrillin family protein
Chr01	757904	G	hom	C	C	C	C	C	C	C	C	C	C	Potri.001G011800	PRLI-interacting factor, putative
Chr01	764814	C	hom	T	T	T	T	T	T	T	T	T	T	Potri.001G011900	glucan synthase-like 10
Chr01	769031	G	hom	A	A	A	A	A	A	A	A	A	A	Potri.001G011900	glucan synthase-like 10
Chr01	787690	C	hom	G	G	G	G	G	G	G	G	G	G	Potri.001G011900	glucan synthase-like 10
Chr01	813362	C	hom	T	T	T	T	T	T	T	T	T	T	Potri.001G012200	glucan synthase-like 12
Chr01	813798	C	hom	T	T	T	T	T	T	T	T	T	T	Potri.001G012200	glucan synthase-like 12
Chr01	813810	A	hom	T	T	T	T	T	T	T	T	T	T	Potri.001G012200	glucan synthase-like 12
Chr01	814090	A	hom	T	C	C	C	C	C	C	C	C	C	Potri.001G012200	glucan synthase-like 12
Chr01	821841	A	hom	T	T	T	T	T	T	T	T	T	T	Potri.001G012200	glucan synthase-like 12
Chr01	834606	G	hom	C	C	C	C	A	C	C	C	C	C	Potri.001G012300	Plant U-Box 15
Chr01	854175	C	hom	T	T	T	T	T	T	T	T	T	T	Potri.001G012600	null
Chr01	854341	C	hom	G	G	G	G	G	G	G	G	G	G	Potri.001G012600	null
Chr01	862010	T	hom	G	G	G	G	G	G	G	G	G	G	Potri.001G012700	fatty acid desaturase 2
Chr01	862923	C	hom	T	T	T	T	T	T	T	T	T	T	Potri.001G012700	fatty acid desaturase 2
Chr01	874596	C	hom	G	G	G	G	G	G	G	G	G	G	Potri.001G012900	null
Chr01	875158	A	hom	C	C	C	C	C	C	C	C	C	C	Potri.001G012900	null
Chr01	900956	G	hom	C	C	C	C	C	C	C	C	C	C	Potri.001G013300	null
Chr01	907211	C	het	T	T	T	T	T	T	T	T	T	T	Potri.001G013400	Major facilitator superfamily protein
Chr01	908130	T	hom	C	C	C	C	C	C	C	C	C	C	Potri.001G013400	Major facilitator superfamily protein
Chr01	908369	G	hom	A	A	A	A	A	A	A	A	A	A	Potri.001G013400	Major facilitator superfamily protein
Chr01	932420	C	hom	G	G	G	G	G	G	G	G	G	G	Potri.001G013600	DNA-binding bromodomain-containing protein
Chr01	932499	A	hom	T	T	T	T	T	T	T	T	T	T	Potri.001G013600	DNA-binding bromodomain-containing protein
Chr01	935908	A	hom	T	T	T	T	T	T	T	T	T	T	Potri.001G013600	DNA-binding bromodomain-containing protein
Chr01	940826	G	hom	A	A	A	A	A	A	A	A	A	A	Potri.001G013700	alpha/beta-Hydrolases superfamily protein
Chr01	953064	T	hom	C	C	C	C	C	C	C	C	C	C	Potri.001G014000	lipoyltransferase 2
Chr01	973646	G	het	A	A	A	A	A	A	A	A	A	A	Potri.001G014100	receptor-like protein kinase 1
Chr01	973857	G	het	A	A	A	A	A	A	A	A	A	A	Potri.001G014100	receptor-like protein kinase 1
Chr01	992372	C	het	T	T	T	T	T	T	T	T	T	T	Potri.001G014400	receptor-like protein kinase 1
Chr01	992916	A	het	C	C	C	C	C	C	C	C	C	C	Potri.001G014400	receptor-like protein kinase 1
Chr01	992996	A	het	G	G	G	G	G	G	G	G	G	G	Potri.001G014400	receptor-like protein kinase 1
Chr01	993002	C	het	A	A	T	A	A	A	A	A	A	A	Potri.001G014400	receptor-like protein kinase 1
Chr01	993020	T	het	C	C	C	C	C	C	C	C	C	C	Potri.001G014400	receptor-like protein kinase 1
Chr01	993125	A	het	G	G	G	G	G	G	G	G	G	G	Potri.001G014400	receptor-like protein kinase 1
Chr01	993152	A	het	T	T	T	T	T	T	T	T	T	T	Potri.001G014400	receptor-like protein kinase 1
Chr01	993167	T	het	C	A	C	A	A	C	A	A	A	A	Potri.001G014400	receptor-like protein kinase 1
Chr01	993187	T	het	A	A	A	A	A	A	A	A	A	A	Potri.001G014400	receptor-like protein kinase 1
Chr01	993203	A	het	T	T	T	T	T	T	T	T	T	T	Potri.001G014400	receptor-like protein kinase 1
Chr01	993232	A	het	C	C	C	C	C	C	C	C	C	C	Potri.001G014400	receptor-like protein kinase 1
Chr01	993336	A	het	T	T	T	T	T	T	T	T	T	T	Potri.001G014400	receptor-like protein kinase 1
Chr01	993461	T	het	G	G	G	G	G	G	G	G	G	G	Potri.001G014400	receptor-like protein kinase 1
Chr01	993484	G	het	A	A	A	A	A	A	A	A	A	A	Potri.001G014400	receptor-like protein kinase 1
Chr01	993509	G	het	A	A	A	A	A	A	A	A	A	A	Potri.001G014400	receptor-like protein kinase 1
Chr01	993536	G	het	A	A	A	A	A	A	A	A	A	A	Potri.001G014400	receptor-like protein kinase 1
Chr01	993832	C	het	G	G	G	G	G	G	G	G	G	G	Potri.001G014400	receptor-like protein kinase 1
Chr01	993872	C	het	T	T	T	T	T	T	T	T	T	T	Potri.001G014400	receptor-like protein kinase 1
Chr01	998079	A	hom	G	G	G	G	G	G	G	G	G	G	Potri.001G014400	receptor-like protein kinase 1
Chr01	1016729	A	hom	T	T	T	T	T	T	T	T	T	T	Potri.001G014600	receptor-like protein kinase 1
Chr01	1027904	C	hom	G	G	G	G	G	G	G	G	G	G	Potri.001G014900	Tetratricopeptide repeat (TPR)-like superfamily protein
Chr01	1052448	A	hom	G	G	G	G	G	G	G	G	G	G	Potri.001G015100	beta glucosidase 13
Chr01	1054354	A	hom	G	G	G	G	G	G	G	G	G	G	Potri.001G015100	beta glucosidase 13
Chr01	1054762	A	hom	G	G	G	G	G	G	G	G	G	G	Potri.001G015100	beta glucosidase 13
Chr01	1090969	A	hom	G	G	G	G	G	G	G	G	G	G	Potri.001G015400	lipoxygenase 2
Chr01	1091258	A	hom	C	C	C	C	C	C	C	C	C	C	Potri.001G015400	lipoxygenase 2
Chr01	1092055	C	hom	A	A	A	A	A	A	A	A	A	A	Potri.001G015400	lipoxygenase 2
Chr01	1097907	G	hom	A	A	A	A	A	A	A	A	A	A	Potri.001G015400	lipoxygenase 2
Chr01	1140438	G	hom	T	T	T	T	T	T	T	T	T	T	Potri.001G015700	Calcium-dependent lipid-binding (CaLB domain) plant phosphoribosyltransferase family protein
Chr01	1165796	G	hom	T	T	T	T	T	T	T	T	T	T	Potri.001G015900	ETHYLENE-INSENSITIVE3-like 3
Chr01	1165905	T	hom	A	A	A	A	A	A	A	A	A	A	Potri.001G015900	ETHYLENE-INSENSITIVE3-like 3
Chr01	1165923	A	hom	C	C	C	C	C	C	C	C	C	C	Potri.001G015900	ETHYLENE-INSENSITIVE3-like 3
Chr01	1176373	A	hom	T	T	T	T	T	T	T	T	T	T	Potri.001G016200	2-oxoglutarate (2OG) and Fe(II)-dependent oxygenase superfamily protein
Chr01	1179503	G	hom	A	A	A	A	A	A	A	A	A	A	Potri.001G016200	2-oxoglutarate (2OG) and Fe(II)-dependent oxygenase superfamily protein
Chr01	1181874	C	hom	T	T	T	T	T	T	T	T	T	T	Potri.001G016300	UDP-Glycosyltransferase superfamily protein
Chr01	1181944	G	hom	T	T	T	T	T	T	T	T	T	T	Potri.001G016300	UDP-Glycosyltransferase superfamily protein
Chr01	1189316	T	hom	G	A	A	A	A	A	A	A	A	A	Potri.001G016500	UDP-Glycosyltransferase superfamily protein
Chr01	1190006	G	hom	T	T	T	T	T	T	T	T	T	T	Potri.001G016500	UDP-Glycosyltransferase superfamily protein
Chr01	1190203	C	hom	T	T	T	T	T	T	T	T	T	T	Potri.001G016500	UDP-Glycosyltransferase superfamily protein
Chr01	1197730	G	hom	A	A	A	A	A	A	A	A	A	A	Potri.001G016600	null
Chr01	1197919	T	hom	G	G	G	G	G	G	G	G	G	G	Potri.001G016600	null
Chr01	1198537	G	hom	A	A	A	A	A	A	A	A	A	A	Potri.001G016600	null
Chr01	1198643	A	hom	C	C	C	C	C	C	C	C	C	C	Potri.001G016600	null
Chr01	1207829	C	hom	T	T	T	T	T	T	T	T	T	T	Potri.001G016700	Histone superfamily protein
Chr01	1208071	A	hom	C	C	C	C	C	C	C	C	C	C	Potri.001G016700	Histone superfamily protein
Chr01	1218094	T	hom	A	A	A	G	G	G	G	G	G	G	Potri.001G017000	null
Chr01	1229331	C	hom	T	T	T	T	T	T	T	T	T	T	Potri.001G017100	null
Chr01	1229334	C	hom	A	T	T	T	T	T	T	T	T	T	Potri.001G017100	null
Chr01	1240332	T	hom	C	C	A	C	C	C	C	C	C	C	Potri.001G017300	basic helix-loop-helix (bHLH) DNA-binding superfamily protein
Chr01	1240394	T	hom	C	C	C	C	C	C	C	C	C	C	Potri.001G017300	basic helix-loop-helix (bHLH) DNA-binding superfamily protein
Chr01	1266675	A	het	T	T	T	T	T	T	T	T	T	T	Potri.001G017600	null
Chr01	1267116	T	het	C	C	C	C	C	C	C	C	C	C	Potri.001G017600	null
Chr01	1267142	C	hom	T	T	T	T	T	T	T	T	T	T	Potri.001G017600	null
Chr01	1267384	A	het	T	T	T	T	T	T	T	T	T	T	Potri.001G017600	null
Chr01	1267394	T	hom	C	C	C	C	C	C	C	C	C	C	Potri.001G017600	null
Chr01	1267404	C	het	T	T	T	T	T	T	T	T	T	T	Potri.001G017600	null
Chr01	1267595	G	het	T	T	T	T	T	T	T	T	T	T	Potri.001G017600	null
Chr01	1323627	G	hom	A	A	A	A	A	A	A	A	A	A	Potri.001G018300	AGC (cAMP-dependent, cGMP-dependent and protein kinase C) kinase family protein
Chr01	1346694	G	hom	A	A	A	A	A	A	A	A	A	A	Potri.001G018400	Integrase-type DNA-binding superfamily protein
Chr01	1346786	C	hom	T	T	T	T	T	T	T	T	T	T	Potri.001G018400	Integrase-type DNA-binding superfamily protein
Chr01	1346868	T	hom	G	G	G	G	G	G	G	G	G	G	Potri.001G018400	Integrase-type DNA-binding superfamily protein
Chr01	1348612	A	hom	G	G	G	G	G	G	G	G	G	G	Potri.001G018400	Integrase-type DNA-binding superfamily protein
Chr01	1348780	A	hom	G	G	G	G	G	G	G	G	G	G	Potri.001G018400	Integrase-type DNA-binding superfamily protein
Chr01	1351797	A	hom	G	G	G	G	G	G	G	G	G	G	Potri.001G018500	MSF1-like family protein
Chr01	1354977	C	hom	T	T	T	T	T	T	T	T	T	T	Potri.001G018600	A20/AN1-like zinc finger family protein
Chr01	1367339	G	hom	A	A	A	A	A	A	A	A	A	A	Potri.001G018700	NIMA-related kinase 5
Chr01	1367605	T	hom	C	C	C	C	C	C	C	C	C	C	Potri.001G018700	NIMA-related kinase 5
Chr01	1404610	T	hom	G	G	G	G	G	G	G	G	G	G	Potri.001G019100	heavy metal atpase 5
Chr01	1411888	G	hom	A	A	A	A	A	A	A	A	A	A	Potri.001G019200	null
Chr01	1417253	G	hom	C	C	C	C	C	C	C	C	C	C	Potri.001G019400	ADP/ATP carrier 2
Chr01	1419446	C	hom	T	T	T	T	T	T	T	T	T	T	Potri.001G019500	SLOW GROWTH 1
Chr01	1426952	T	hom	A	A	A	A	A	A	A	A	A	A	Potri.001G019600	RING/U-box superfamily protein
Chr01	1543144	G	het	A	A	A	A	A	A	A	A	A	A	Potri.001G020300	Zinc finger (CCCH-type) family protein / RNA recognition motif (RRM)-containing protein
Chr01	1543949	T	hom	G	G	G	G	G	G	G	G	G	G	Potri.001G020300	Zinc finger (CCCH-type) family protein / RNA recognition motif (RRM)-containing protein
Chr01	1544544	G	hom	T	T	T	T	T	T	T	T	T	T	Potri.001G020300	Zinc finger (CCCH-type) family protein / RNA recognition motif (RRM)-containing protein
Chr01	1566802	C	hom	T	T	T	T	T	T	T	T	T	T	Potri.001G020600	autoinhibited Ca(2+)-ATPase, isoform 4
Chr01	1595624	C	hom	T	T	T	T	T	T	T	T	T	T	Potri.001G020900	cytokinin oxidase/dehydrogenase 6
Chr01	1608183	A	hom	T	T	T	T	T	T	T	T	T	T	Potri.001G021000	IQ-domain 11
Chr01	1609555	G	hom	T	T	T	T	T	T	T	T	T	T	Potri.001G021000	IQ-domain 11
Chr01	1609558	T	hom	C	C	C	C	C	C	C	C	C	C	Potri.001G021000	IQ-domain 11
Chr01	1617012	C	hom	T	T	T	T	T	T	T	T	T	T	Potri.001G021100	null
Chr01	1636086	C	hom	G	G	G	G	G	G	G	G	G	G	Potri.001G021300	null
Chr01	1648972	G	hom	A	A	A	A	A	A	A	A	A	A	Potri.001G021500	F-box family protein
Chr01	1649148	T	hom	G	G	G	G	G	G	G	G	G	G	Potri.001G021500	F-box family protein
Chr01	1649506	G	hom	A	A	A	A	A	A	A	A	A	A	Potri.001G021500	F-box family protein
Chr01	1653755	T	hom	G	G	G	G	G	G	G	G	G	G	Potri.001G021600	F-box family protein
Chr01	1653829	T	hom	A	A	G	A	A	A	A	A	A	A	Potri.001G021600	F-box family protein
Chr01	1696235	T	hom	C	C	C	C	C	C	C	C	C	C	Potri.001G022000	null
Chr01	1711016	T	hom	A	A	A	A	A	A	A	A	A	A	Potri.001G022200	null
Chr01	1711603	C	hom	G	G	G	G	G	G	G	G	G	G	Potri.001G022200	null
Chr01	1729970	A	hom	C	C	C	C	C	C	C	C	C	C	Potri.001G022400	F-box family protein
Chr01	1730194	A	hom	T	T	T	T	T	T	T	T	T	T	Potri.001G022400	F-box family protein
Chr01	1731860	T	hom	C	C	C	C	C	C	C	C	C	C	Potri.001G022500	high chlorophyll fluorescence 153
Chr01	1738225	A	hom	G	G	G	G	G	G	G	G	G	G	Potri.001G022700	elongation defective 1 protein / ELD1 protein
Chr01	1768860	A	hom	C	C	C	C	C	C	C	C	C	C	Potri.001G023200	Bifunctional inhibitor/lipid-transfer protein/seed storage 2S albumin superfamily protein
Chr01	1775909	T	hom	C	C	C	C	C	C	C	C	C	C	Potri.001G023400	purple acid phosphatase 27
Chr01	1787029	G	hom	A	A	A	A	A	A	A	A	A	A	Potri.001G023600	Disease resistance-responsive (dirigent-like protein) family protein
Chr01	1787442	T	hom	C	C	C	C	C	C	C	C	C	C	Potri.001G023600	Disease resistance-responsive (dirigent-like protein) family protein
Chr01	1789330	C	hom	T	T	T	T	T	T	T	T	T	T	Potri.001G023700	Disease resistance-responsive (dirigent-like protein) family protein
Chr01	1795262	A	hom	T	T	T	T	T	T	T	T	T	T	Potri.001G023800	Disease resistance-responsive (dirigent-like protein) family protein
Chr01	1795299	G	hom	T	T	T	T	T	T	T	T	T	T	Potri.001G023800	Disease resistance-responsive (dirigent-like protein) family protein
Chr01	1799398	T	het	C	C	C	C	C	C	C	C	C	C	Potri.001G023900	TRICHOME BIREFRINGENCE-LIKE 38
Chr01	1802979	A	hom	T	T	T	T	T	T	T	T	T	T	Potri.001G024000	Essential protein Yae1, N-terminal
Chr01	1820761	A	hom	T	T	T	T	T	T	T	T	T	T	Potri.001G024200	null
Chr01	1821885	G	hom	C	C	C	C	C	C	C	C	C	C	Potri.001G024200	null
Chr01	1822779	A	hom	C	C	C	C	C	C	C	C	C	C	Potri.001G024200	null
Chr01	1836315	G	hom	C	C	C	C	C	C	C	C	C	C	Potri.001G024600	ARM repeat superfamily protein
Chr01	1837654	G	hom	A	A	A	A	A	A	A	A	A	A	Potri.001G024600	ARM repeat superfamily protein
Chr01	1837972	G	hom	A	A	A	A	A	A	A	A	A	A	Potri.001G024600	ARM repeat superfamily protein
Chr01	1843838	C	hom	T	T	T	T	T	T	T	T	T	T	Potri.001G024800	annexin 3
Chr01	1862894	T	hom	G	G	G	G	G	G	G	G	G	G	Potri.001G025100	null
Chr01	1875229	G	hom	C	C	C	C	C	C	C	C	C	C	Potri.001G025200	cytochrome P450, family 76, subfamily C, polypeptide 6
Chr01	1882427	T	hom	C	C	C	C	C	C	C	C	C	C	Potri.001G025400	NB-ARC domain-containing disease resistance protein
Chr01	1889079	G	hom	A	A	A	A	A	A	A	A	A	A	Potri.001G025500	RNA polymerase II fifth largest subunit, E
Chr01	1910874	C	hom	T	T	T	T	T	T	T	T	T	T	Potri.001G026000	sequence-specific DNA binding transcription factors
Chr01	1911823	C	hom	T	T	T	T	T	T	T	T	T	T	Potri.001G026000	sequence-specific DNA binding transcription factors
Chr01	1916956	T	hom	C	C	C	C	C	C	C	C	C	C	Potri.001G026100	NagB/RpiA/CoA transferase-like superfamily protein
Chr01	1930463	G	hom	A	A	A	A	A	A	A	A	A	A	Potri.001G026200	Protein with RING/U-box and TRAF-like domains
Chr01	1932821	A	hom	G	G	G	G	G	G	G	G	G	G	Potri.001G026300	uridine 5\'-monophosphate synthase / UMP synthase (PYRE-F) (UMPS)
Chr01	1934747	A	hom	G	G	G	G	G	G	G	G	G	G	Potri.001G026300	uridine 5\'-monophosphate synthase / UMP synthase (PYRE-F) (UMPS)
Chr01	1943078	T	hom	C	C	C	C	C	C	C	C	C	C	Potri.001G026400	Calcium-dependent ARF-type GTPase activating protein family
Chr01	1943441	A	hom	T	T	T	T	T	T	T	T	T	T	Potri.001G026400	Calcium-dependent ARF-type GTPase activating protein family
Chr01	1943442	C	hom	A	A	A	A	A	A	A	A	A	A	Potri.001G026400	Calcium-dependent ARF-type GTPase activating protein family
Chr01	1945586	A	hom	G	G	G	G	G	G	G	G	G	G	Potri.001G026500	adenylate cyclases
Chr01	1948886	A	hom	T	C	C	T	T	T	T	T	T	T	Potri.001G026600	Glutaredoxin family protein
Chr01	1965249	G	hom	A	A	A	A	A	A	A	A	A	A	Potri.001G026800	Transducin/WD40 repeat-like superfamily protein
Chr01	1965486	T	hom	C	C	C	C	C	C	C	C	C	C	Potri.001G026800	Transducin/WD40 repeat-like superfamily protein
Chr01	1976511	T	hom	C	C	C	C	C	C	C	C	C	C	Potri.001G026900	Regulator of chromosome condensation (RCC1) family with FYVE zinc finger domain
Chr01	1997596	T	hom	G	G	G	G	G	G	G	G	G	G	Potri.001G027100	Major facilitator superfamily protein
Chr01	2041292	T	hom	G	G	G	G	G	G	G	G	G	G	Potri.001G027400	glycoside hydrolase family 2 protein
Chr01	2044786	T	hom	A	A	A	A	A	A	A	A	A	A	Potri.001G027400	glycoside hydrolase family 2 protein
Chr01	2046910	G	hom	A	A	A	A	A	A	A	A	A	A	Potri.001G027400	glycoside hydrolase family 2 protein
Chr01	2048635	G	hom	T	T	T	T	T	T	T	T	T	T	Potri.001G027400	glycoside hydrolase family 2 protein
Chr01	2048855	C	hom	T	T	T	T	T	T	T	T	T	T	Potri.001G027400	glycoside hydrolase family 2 protein
Chr01	2051915	G	hom	A	A	A	A	A	A	A	A	A	A	Potri.001G027500	Leucine-rich receptor-like protein kinase family protein
Chr01	2051983	G	hom	A	A	A	A	A	A	A	A	A	A	Potri.001G027500	Leucine-rich receptor-like protein kinase family protein
Chr01	2055612	T	hom	C	C	C	C	C	C	C	C	C	C	Potri.001G027600	null
Chr01	2066145	A	hom	G	G	G	G	G	G	G	G	G	G	Potri.001G027800	null
Chr01	2070745	A	hom	G	G	G	G	G	G	G	G	G	G	Potri.001G027900	Phosphatidylinositol-4-phosphate 5-kinase family protein
Chr01	2072316	G	hom	A	A	A	A	A	A	A	A	A	A	Potri.001G027900	Phosphatidylinositol-4-phosphate 5-kinase family protein
Chr01	2072339	T	hom	C	C	C	C	C	C	C	C	C	C	Potri.001G027900	Phosphatidylinositol-4-phosphate 5-kinase family protein
Chr01	2072425	C	hom	T	T	T	T	T	T	T	T	T	T	Potri.001G027900	Phosphatidylinositol-4-phosphate 5-kinase family protein
Chr01	2091255	T	hom	C	C	C	C	C	C	C	C	C	C	Potri.001G028100	null
Chr01	2110451	C	hom	T	T	T	T	T	T	T	T	T	T	Potri.001G028300	ARM repeat superfamily protein
Chr01	2110848	A	hom	G	G	G	G	C	G	G	C	G	G	Potri.001G028300	ARM repeat superfamily protein
Chr01	2110866	G	hom	C	C	C	C	C	C	C	C	C	C	Potri.001G028300	ARM repeat superfamily protein
Chr01	2120823	G	hom	A	A	A	A	A	A	A	A	A	A	Potri.001G028400	sequence-specific DNA binding transcription factors
Chr01	2126168	G	hom	C	C	C	C	C	C	C	C	C	C	Potri.001G028500	Thioredoxin z
Chr01	2128575	A	hom	G	G	G	G	G	C	G	G	G	G	Potri.001G028600	Chalcone and stilbene synthase family protein
Chr01	2132074	C	hom	A	A	A	A	A	A	A	A	A	A	Potri.001G028700	Disease resistance protein (TIR-NBS-LRR class) family
Chr01	2132115	A	hom	T	T	T	T	T	T	T	T	T	T	Potri.001G028700	Disease resistance protein (TIR-NBS-LRR class) family
Chr01	2132134	G	hom	A	A	A	A	A	A	A	A	A	A	Potri.001G028700	Disease resistance protein (TIR-NBS-LRR class) family
Chr01	2132154	C	hom	A	A	A	A	A	A	A	A	A	A	Potri.001G028700	Disease resistance protein (TIR-NBS-LRR class) family
Chr01	2132157	G	hom	T	T	T	T	T	T	T	T	T	T	Potri.001G028700	Disease resistance protein (TIR-NBS-LRR class) family
Chr01	2132186	A	hom	T	T	T	C	C	C	C	C	C	C	Potri.001G028700	Disease resistance protein (TIR-NBS-LRR class) family
Chr01	2132196	G	hom	A	A	A	A	A	A	A	A	A	A	Potri.001G028700	Disease resistance protein (TIR-NBS-LRR class) family
Chr01	2133227	T	hom	A	A	A	A	A	A	A	A	A	A	Potri.001G028700	Disease resistance protein (TIR-NBS-LRR class) family
Chr01	2134102	C	hom	T	T	T	T	T	T	T	T	T	T	Potri.001G028700	Disease resistance protein (TIR-NBS-LRR class) family
Chr01	2134136	T	hom	G	G	G	G	G	G	G	G	G	G	Potri.001G028700	Disease resistance protein (TIR-NBS-LRR class) family
Chr01	2134430	G	hom	C	C	C	C	C	C	C	C	C	C	Potri.001G028700	Disease resistance protein (TIR-NBS-LRR class) family
Chr01	2134452	A	hom	G	G	G	G	G	G	G	G	G	G	Potri.001G028700	Disease resistance protein (TIR-NBS-LRR class) family
Chr01	2135956	A	hom	G	G	G	G	G	G	G	G	G	G	Potri.001G028800	null
Chr01	2143584	C	hom	G	G	G	G	G	G	G	G	G	G	Potri.001G029300	LRR and NB-ARC domains-containing disease resistance protein
Chr01	2143747	G	hom	A	A	A	A	A	A	A	A	A	A	Potri.001G029300	LRR and NB-ARC domains-containing disease resistance protein
Chr01	2155741	G	hom	A	A	A	A	A	A	A	A	A	A	Potri.001G029400	Mitochondrial transcription termination factor family protein
Chr01	2156587	C	hom	T	T	T	T	T	T	T	T	T	T	Potri.001G029400	Mitochondrial transcription termination factor family protein
Chr01	2165029	C	hom	A	A	A	A	A	A	A	A	A	A	Potri.001G029600	protein kinases;ubiquitin-protein ligases
Chr01	2172736	A	hom	T	T	T	T	T	T	T	T	T	T	Potri.001G029600	protein kinases;ubiquitin-protein ligases
Chr01	2186733	A	hom	G	G	G	G	G	G	G	G	G	G	Potri.001G029700	sigma factor binding protein 1
Chr01	2199145	G	hom	T	T	T	T	T	T	T	T	T	T	Potri.001G029800	TGACG motif-binding factor 6
Chr01	2232654	G	hom	T	T	T	T	T	T	T	T	T	T	Potri.001G030200	protein arginine methyltransferase 3
Chr01	2232889	T	hom	A	A	A	A	A	A	A	A	A	A	Potri.001G030200	protein arginine methyltransferase 3
Chr01	2233035	C	hom	A	A	A	A	A	A	A	A	A	A	Potri.001G030200	protein arginine methyltransferase 3
Chr01	2234258	A	hom	G	G	G	G	G	G	G	G	G	G	Potri.001G030200	protein arginine methyltransferase 3
Chr01	2234756	A	hom	G	G	G	G	G	G	G	G	G	G	Potri.001G030200	protein arginine methyltransferase 3
Chr01	2241342	T	hom	G	G	G	G	G	G	G	G	G	G	Potri.001G030300	Mitochondrial transcription termination factor family protein
Chr01	2266630	T	hom	C	C	C	C	C	C	C	C	C	C	Potri.001G030700	nuclear RNA polymerase A2
Chr01	2270195	C	hom	A	A	A	A	A	A	A	A	A	A	Potri.001G030800	nuclear RNA polymerase A2
Chr01	2270200	A	hom	T	T	G	T	T	T	T	T	T	T	Potri.001G030800	nuclear RNA polymerase A2
Chr01	2285892	T	hom	C	C	C	C	C	C	C	C	C	C	Potri.001G030900	Polynucleotidyl transferase, ribonuclease H-like superfamily protein
Chr01	2290011	A	hom	G	G	G	G	G	C	G	G	G	G	Potri.001G031100	null
Chr01	2290057	T	hom	G	G	G	G	G	G	G	G	G	G	Potri.001G031100	null
Chr01	2307059	T	hom	A	A	A	A	A	A	A	A	A	A	Potri.001G031400	retinoblastoma-related 1
Chr01	2319853	C	hom	T	T	T	T	T	T	T	T	T	T	Potri.001G031500	mannosyltransferase family protein
Chr01	2320956	G	het	T	T	T	T	T	T	T	T	T	T	Potri.001G031500	mannosyltransferase family protein
Chr01	2324211	A	hom	T	T	T	T	T	T	T	T	T	T	Potri.001G031600	Auxin-responsive family protein
Chr01	2332203	A	hom	G	G	G	G	G	G	G	G	G	G	Potri.001G031700	nuclear matrix protein-related
Chr01	2332204	T	hom	C	C	C	C	C	C	C	C	C	C	Potri.001G031700	nuclear matrix protein-related
Chr01	2340598	T	hom	G	G	G	G	G	G	G	G	G	G	Potri.001G031800	null
Chr01	2341252	A	hom	C	C	C	C	C	C	C	C	C	C	Potri.001G031800	null
Chr01	2358603	G	hom	C	C	C	C	C	C	C	C	C	C	Potri.001G032100	nodulin MtN21 /EamA-like transporter family protein
Chr01	2358809	G	hom	A	A	A	A	A	A	A	A	A	A	Potri.001G032100	nodulin MtN21 /EamA-like transporter family protein
Chr01	2370048	G	hom	C	C	C	C	C	C	C	C	C	C	Potri.001G032400	carboxyesterase 17
Chr01	2397434	G	hom	A	A	A	A	A	A	A	A	A	A	Potri.001G032600	microtubule-associated protein 65-2
Chr01	2400757	G	hom	A	A	A	A	A	A	A	A	A	A	Potri.001G032600	microtubule-associated protein 65-2
Chr01	2405791	G	hom	A	A	A	A	A	A	A	A	A	A	Potri.001G032800	Cytochrome P450 superfamily protein
Chr01	2406686	G	hom	A	A	A	A	A	A	A	A	A	A	Potri.001G032800	Cytochrome P450 superfamily protein
Chr01	2413379	G	hom	A	A	A	A	A	A	A	A	A	A	Potri.001G032900	cystatin B
Chr01	2420507	A	hom	T	T	T	T	T	T	T	T	T	T	Potri.001G033200	nuclear factor Y, subunit C11
Chr01	2420513	T	hom	G	G	G	G	G	G	G	G	G	G	Potri.001G033200	nuclear factor Y, subunit C11
Chr01	2434327	A	hom	G	G	G	G	G	G	G	G	G	G	Potri.001G033400	null
Chr01	2434849	A	hom	G	G	G	G	G	G	G	G	G	G	Potri.001G033400	null
Chr01	2434895	A	hom	C	C	C	C	C	C	C	C	C	C	Potri.001G033400	null
Chr01	2435116	A	hom	G	G	G	G	G	G	G	G	G	G	Potri.001G033400	null
Chr01	2435282	G	hom	T	T	T	T	T	T	T	T	T	T	Potri.001G033400	null
Chr01	2435326	G	hom	A	A	A	A	A	A	A	A	A	A	Potri.001G033400	null
Chr01	2435417	C	hom	T	T	T	T	T	T	T	T	T	T	Potri.001G033400	null
Chr01	2435549	T	het	G	G	G	G	G	G	G	G	G	G	Potri.001G033400	null
Chr01	2436092	C	hom	G	G	G	G	G	G	G	G	G	G	Potri.001G033400	null
Chr01	2446488	G	hom	A	A	A	A	A	A	A	A	A	A	Potri.001G033600	Ubiquitin-associated/translation elongation factor EF1B protein
Chr01	2446623	C	hom	G	G	G	G	G	G	G	G	G	G	Potri.001G033600	Ubiquitin-associated/translation elongation factor EF1B protein
Chr01	2446790	G	hom	A	A	A	A	A	A	A	A	A	A	Potri.001G033600	Ubiquitin-associated/translation elongation factor EF1B protein
Chr01	2446995	T	hom	C	C	C	C	C	C	C	C	C	C	Potri.001G033600	Ubiquitin-associated/translation elongation factor EF1B protein
Chr01	2447070	T	hom	C	C	C	C	C	C	C	C	C	C	Potri.001G033600	Ubiquitin-associated/translation elongation factor EF1B protein
Chr01	2447124	C	hom	T	T	T	T	T	T	T	T	T	T	Potri.001G033600	Ubiquitin-associated/translation elongation factor EF1B protein
Chr01	2447238	C	hom	T	T	T	T	T	T	T	T	T	T	Potri.001G033600	Ubiquitin-associated/translation elongation factor EF1B protein
Chr01	2447317	A	hom	T	T	T	T	T	T	T	T	T	T	Potri.001G033600	Ubiquitin-associated/translation elongation factor EF1B protein
Chr01	2447553	T	hom	G	G	G	G	G	G	G	G	G	G	Potri.001G033600	Ubiquitin-associated/translation elongation factor EF1B protein
Chr01	2452844	G	hom	C	C	C	C	C	C	C	C	C	C	Potri.001G033800	fucosyltransferase 1
Chr01	2453025	T	hom	C	C	C	C	C	C	C	C	C	C	Potri.001G033800	fucosyltransferase 1
Chr01	2453517	C	hom	T	T	T	T	T	T	T	T	T	T	Potri.001G033800	fucosyltransferase 1
Chr01	2454248	A	hom	T	T	T	T	T	T	T	T	T	T	Potri.001G033800	fucosyltransferase 1
Chr01	2458465	C	hom	T	T	T	T	T	T	T	T	T	T	Potri.001G033900	ribonuclease P family protein
Chr01	2460050	G	hom	A	A	A	A	A	A	A	A	A	A	Potri.001G033900	ribonuclease P family protein
Chr01	2462394	T	hom	G	G	G	G	G	G	G	G	G	G	Potri.001G034000	fucosyltransferase 9
Chr01	2462600	G	hom	C	C	C	C	C	C	C	C	C	C	Potri.001G034000	fucosyltransferase 9
Chr01	2462611	C	hom	G	G	G	G	G	G	G	G	G	G	Potri.001G034000	fucosyltransferase 9
Chr01	2464955	T	hom	A	A	A	A	A	A	A	A	A	A	Potri.001G034100	fucosyltransferase 1
Chr01	2473076	A	hom	G	G	G	G	G	G	G	G	G	G	Potri.001G034200	ELCH-like
Chr01	2480824	T	hom	G	G	G	G	G	G	G	G	G	G	Potri.001G034300	global transcription factor group B1
Chr01	2481142	C	hom	A	A	A	A	A	A	A	A	A	A	Potri.001G034300	global transcription factor group B1
Chr01	2481661	G	hom	T	T	T	T	T	T	T	T	T	T	Potri.001G034300	global transcription factor group B1
Chr01	2481706	G	hom	A	A	A	A	A	A	A	A	A	A	Potri.001G034300	global transcription factor group B1
Chr01	2484766	A	hom	G	G	G	G	G	G	G	G	G	G	Potri.001G034300	global transcription factor group B1
Chr01	2485082	T	hom	C	C	C	C	C	C	C	C	C	C	Potri.001G034300	global transcription factor group B1
Chr01	2487691	T	hom	C	C	C	C	C	C	C	C	C	C	Potri.001G034300	global transcription factor group B1
Chr01	2494175	G	hom	A	A	A	A	A	A	A	A	A	A	Potri.001G034500	Mitochondrial transcription termination factor family protein
Chr01	2494397	G	hom	A	A	A	A	A	A	A	A	A	A	Potri.001G034500	Mitochondrial transcription termination factor family protein
Chr01	2494859	C	hom	T	T	T	T	T	T	T	T	T	T	Potri.001G034500	Mitochondrial transcription termination factor family protein
Chr01	2494931	T	hom	G	G	G	G	G	G	G	G	G	G	Potri.001G034500	Mitochondrial transcription termination factor family protein
Chr01	2498430	C	hom	T	T	T	T	T	T	T	T	T	T	Potri.001G034600	Mitochondrial transcription termination factor family protein
Chr01	2499379	T	hom	G	G	G	G	G	G	G	G	G	G	Potri.001G034600	Mitochondrial transcription termination factor family protein
Chr01	2507115	T	het	C	C	C	C	C	C	C	C	C	C	Potri.001G034900	Mitochondrial transcription termination factor family protein
Chr01	2507181	T	het	A	A	A	A	A	A	A	A	A	A	Potri.001G034900	Mitochondrial transcription termination factor family protein
Chr01	2507352	T	het	C	C	C	C	C	C	C	C	C	C	Potri.001G034900	Mitochondrial transcription termination factor family protein
Chr01	2507359	C	het	A	A	A	A	A	A	A	A	A	A	Potri.001G034900	Mitochondrial transcription termination factor family protein
Chr01	2507366	C	het	T	T	T	T	T	T	T	T	T	T	Potri.001G034900	Mitochondrial transcription termination factor family protein
Chr01	2507373	C	het	T	T	T	T	T	T	T	T	T	T	Potri.001G034900	Mitochondrial transcription termination factor family protein
Chr01	2507490	C	hom	G	G	G	G	G	G	G	G	G	G	Potri.001G034900	Mitochondrial transcription termination factor family protein
Chr01	2507601	G	het	A	A	A	A	A	A	A	A	A	A	Potri.001G034900	Mitochondrial transcription termination factor family protein
Chr01	2507645	C	het	T	T	T	T	T	T	T	T	T	T	Potri.001G034900	Mitochondrial transcription termination factor family protein
Chr01	2513562	C	hom	G	G	G	G	G	G	G	G	G	G	Potri.001G035000	Mitochondrial transcription termination factor family protein
Chr01	2514559	A	het	T	T	T	T	T	T	T	T	T	T	Potri.001G035100	null
Chr01	2520315	G	hom	T	T	T	T	T	T	T	T	T	T	Potri.001G035300	Mitochondrial transcription termination factor family protein
Chr01	2520563	C	hom	T	T	T	T	T	T	T	T	T	T	Potri.001G035300	Mitochondrial transcription termination factor family protein
Chr01	2520771	T	hom	G	G	G	G	G	G	G	G	G	G	Potri.001G035300	Mitochondrial transcription termination factor family protein
Chr01	2528116	G	hom	T	T	T	T	T	T	T	T	T	T	Potri.001G035500	F-box and associated interaction domains-containing protein
Chr01	2532321	T	hom	G	G	G	G	G	G	G	G	G	G	Potri.001G035700	SAC3/GANP/Nin1/mts3/eIF-3 p25 family
Chr01	2533709	A	hom	C	C	C	C	C	C	C	C	C	C	Potri.001G035700	SAC3/GANP/Nin1/mts3/eIF-3 p25 family
Chr01	2535684	G	hom	A	A	A	A	A	A	A	A	A	A	Potri.001G035700	SAC3/GANP/Nin1/mts3/eIF-3 p25 family
Chr01	2536241	G	hom	C	C	C	C	C	C	C	C	C	C	Potri.001G035700	SAC3/GANP/Nin1/mts3/eIF-3 p25 family
Chr01	2536948	A	hom	C	C	C	C	C	C	C	C	C	C	Potri.001G035700	SAC3/GANP/Nin1/mts3/eIF-3 p25 family
Chr01	2541087	A	hom	G	G	G	G	G	G	G	G	G	G	Potri.001G035800	DnaJ domain ;Myb-like DNA-binding domain
Chr01	2541464	A	hom	G	G	G	G	G	G	G	G	G	G	Potri.001G035800	DnaJ domain ;Myb-like DNA-binding domain
Chr01	2547412	C	hom	T	T	T	T	T	T	T	T	T	T	Potri.001G035900	Protein kinase protein with adenine nucleotide alpha hydrolases-like domain
Chr01	2552962	G	hom	A	A	A	A	A	A	A	A	A	A	Potri.001G036000	myb domain protein 33
Chr01	2553397	A	hom	C	C	C	C	C	C	C	C	C	C	Potri.001G036000	myb domain protein 33
Chr01	2553616	G	hom	T	T	T	T	T	T	T	T	T	T	Potri.001G036000	myb domain protein 33
Chr01	2584649	T	hom	C	C	C	C	C	C	C	C	C	C	Potri.001G036300	null
Chr01	2584656	G	hom	C	C	C	C	C	C	C	C	C	C	Potri.001G036300	null
Chr01	2584967	G	hom	T	T	T	T	T	T	T	T	T	T	Potri.001G036400	zinc ion binding
Chr01	2585145	A	hom	C	C	C	C	C	C	C	C	C	C	Potri.001G036400	zinc ion binding
Chr01	2609851	G	hom	A	A	A	A	A	A	A	A	A	A	Potri.001G036800	SU(VAR)3-9 homolog 3
Chr01	2610124	C	hom	T	T	T	T	T	T	T	T	T	T	Potri.001G036800	SU(VAR)3-9 homolog 3
Chr01	2610696	G	hom	A	A	A	A	A	A	A	A	A	A	Potri.001G036800	SU(VAR)3-9 homolog 3
Chr01	2617077	A	hom	G	G	G	G	G	G	G	G	G	G	Potri.001G036900	4-coumarate:CoA ligase 2
Chr01	2617799	C	hom	T	T	T	T	T	T	T	T	T	T	Potri.001G036900	4-coumarate:CoA ligase 2
Chr01	2621449	T	hom	A	A	A	A	A	A	A	A	A	A	Potri.001G037000	XS domain-containing protein / XS zinc finger domain-containing protein-related
Chr01	2622504	A	hom	T	T	T	T	T	T	T	T	T	T	Potri.001G037000	XS domain-containing protein / XS zinc finger domain-containing protein-related
Chr01	2623235	A	hom	T	T	T	T	T	T	T	T	T	T	Potri.001G037000	XS domain-containing protein / XS zinc finger domain-containing protein-related
Chr01	2629826	A	hom	G	G	G	G	G	G	G	G	G	G	Potri.001G037200	RING/U-box superfamily protein
Chr01	2630063	C	hom	A	A	A	A	A	A	A	A	A	A	Potri.001G037200	RING/U-box superfamily protein
Chr01	2630458	T	hom	A	A	A	A	A	A	A	A	A	A	Potri.001G037200	RING/U-box superfamily protein
Chr01	2653691	C	hom	T	T	T	T	T	T	T	T	T	T	Potri.001G037500	null
Chr01	2653758	A	hom	C	C	C	C	C	C	C	C	C	C	Potri.001G037500	null
Chr01	2653949	G	hom	A	A	A	A	A	A	A	A	A	A	Potri.001G037500	null
Chr01	2663820	G	hom	T	T	T	T	T	T	T	T	T	T	Potri.001G037800	FASCICLIN-like arabinogalactan protein 14 precursor
Chr01	2663846	A	hom	G	G	G	G	G	G	G	G	G	G	Potri.001G037800	FASCICLIN-like arabinogalactan protein 14 precursor
Chr01	2664216	A	hom	G	G	G	G	G	G	G	G	G	G	Potri.001G037800	FASCICLIN-like arabinogalactan protein 14 precursor
Chr01	2669990	G	hom	T	T	C	C	C	C	C	C	C	C	Potri.001G037900	Protein kinase superfamily protein
Chr01	2674097	T	hom	G	G	G	G	G	G	G	G	G	G	Potri.001G037900	Protein kinase superfamily protein
Chr01	2675889	C	hom	G	G	G	G	G	G	G	G	G	G	Potri.001G037900	Protein kinase superfamily protein
Chr01	3019492	C	hom	A	T	A	A	A	A	A	A	A	A	Potri.001G041500	ARIA-interacting double AP2 domain protein
Chr01	3035605	G	hom	A	A	A	A	A	A	A	A	A	A	Potri.001G041700	Eukaryotic aspartyl protease family protein
Chr01	3048668	C	hom	T	T	T	T	T	T	T	T	T	T	Potri.001G041800	null
Chr01	3051371	A	hom	G	G	G	G	G	G	G	G	G	G	Potri.001G041800	null
Chr01	3060173	G	hom	T	T	T	T	T	T	T	T	T	T	Potri.001G042000	zinc ion binding
Chr01	3060553	C	hom	T	T	T	T	T	T	T	T	T	T	Potri.001G042000	zinc ion binding
Chr01	3075122	T	hom	C	C	C	C	C	C	C	C	C	C	Potri.001G042200	null
Chr01	3089906	T	hom	A	A	A	A	A	A	A	A	A	A	Potri.001G042400	mitogen-activated protein kinase kinase kinase 19
Chr01	3090732	A	hom	C	C	C	C	C	C	C	C	C	C	Potri.001G042400	mitogen-activated protein kinase kinase kinase 19
Chr01	3095764	T	hom	C	C	C	C	C	C	C	C	C	C	Potri.001G042500	Leucine-rich receptor-like protein kinase family protein
Chr01	3096457	A	hom	T	T	T	T	T	T	T	T	T	T	Potri.001G042500	Leucine-rich receptor-like protein kinase family protein
Chr01	3096593	T	hom	G	G	G	G	G	G	G	G	G	G	Potri.001G042500	Leucine-rich receptor-like protein kinase family protein
Chr01	3096706	G	hom	A	A	A	A	A	A	A	A	A	A	Potri.001G042500	Leucine-rich receptor-like protein kinase family protein
Chr01	3098893	C	hom	T	T	T	T	T	T	T	T	T	T	Potri.001G042600	heat shock protein 70
Chr01	3099533	T	hom	C	C	C	C	C	C	C	C	C	C	Potri.001G042600	heat shock protein 70
Chr01	3099607	C	hom	T	T	T	T	T	T	T	T	T	T	Potri.001G042600	heat shock protein 70
Chr01	3102973	A	hom	G	G	G	G	G	G	G	G	G	G	Potri.001G042700	heat shock protein 70B
Chr01	3103271	A	hom	T	T	T	T	T	T	T	T	T	T	Potri.001G042700	heat shock protein 70B
Chr01	3103465	A	hom	G	G	G	G	G	G	G	G	G	G	Potri.001G042700	heat shock protein 70B
Chr01	3104349	G	hom	A	A	A	A	A	A	A	A	A	A	Potri.001G042700	heat shock protein 70B
Chr01	3104581	C	hom	G	G	G	G	G	G	G	G	G	G	Potri.001G042700	heat shock protein 70B
Chr01	3150649	T	hom	C	C	C	C	C	C	C	A	C	C	Potri.001G043500	Tetratricopeptide repeat (TPR)-like superfamily protein
Chr01	3150892	T	hom	A	A	A	A	A	A	A	A	A	A	Potri.001G043500	Tetratricopeptide repeat (TPR)-like superfamily protein
Chr01	3160604	G	hom	A	A	A	A	A	A	A	A	A	A	Potri.001G043700	Protein kinase superfamily protein
Chr01	3160616	T	hom	G	G	G	G	G	G	G	G	G	G	Potri.001G043700	Protein kinase superfamily protein
Chr01	3160706	A	hom	G	G	G	G	G	G	G	G	G	G	Potri.001G043700	Protein kinase superfamily protein
Chr01	3161321	T	hom	C	C	C	C	C	C	C	C	C	C	Potri.001G043700	Protein kinase superfamily protein
Chr01	3161512	T	hom	C	C	C	C	C	C	C	C	C	C	Potri.001G043700	Protein kinase superfamily protein
Chr01	3161842	G	hom	A	A	A	A	A	A	A	A	A	A	Potri.001G043700	Protein kinase superfamily protein
Chr01	3167587	G	hom	A	A	A	A	A	A	A	A	A	A	Potri.001G043800	disease resistance family protein / LRR family protein
Chr01	3167609	T	hom	C	C	C	C	C	C	C	C	C	C	Potri.001G043800	disease resistance family protein / LRR family protein
Chr01	3167729	C	hom	G	G	G	G	G	G	G	G	G	G	Potri.001G043800	disease resistance family protein / LRR family protein
Chr01	3167758	G	hom	C	C	C	C	C	C	C	C	C	C	Potri.001G043800	disease resistance family protein / LRR family protein
Chr01	3167849	T	hom	C	C	C	C	C	C	C	C	C	C	Potri.001G043800	disease resistance family protein / LRR family protein
Chr01	3167957	G	hom	T	T	T	T	T	T	T	T	T	T	Potri.001G043800	disease resistance family protein / LRR family protein
Chr01	3168724	A	hom	C	C	C	C	C	C	C	C	C	C	Potri.001G043800	disease resistance family protein / LRR family protein
Chr01	3169501	C	hom	T	T	T	T	T	T	T	T	T	T	Potri.001G043800	disease resistance family protein / LRR family protein
Chr01	3175000	G	hom	A	A	A	A	A	A	A	A	A	A	Potri.001G043900	cyclic nucleotide gated channel 8
Chr01	3175580	T	hom	G	G	G	G	G	G	G	G	G	G	Potri.001G043900	cyclic nucleotide gated channel 8
Chr01	3175892	A	hom	G	G	G	G	G	G	G	G	G	G	Potri.001G043900	cyclic nucleotide gated channel 8
Chr01	3182802	T	hom	G	G	G	G	G	G	G	G	G	G	Potri.001G044000	Low PSII Accumulation 3
Chr01	3182803	G	hom	A	A	A	A	A	A	A	A	A	A	Potri.001G044000	Low PSII Accumulation 3
Chr01	3187892	A	hom	C	C	C	C	C	C	C	C	C	C	Potri.001G044100	Acyl-CoA N-acyltransferases (NAT) superfamily protein
Chr01	3198632	C	hom	T	T	T	T	T	T	T	T	T	T	Potri.001G044300	NDH-dependent cyclic electron flow 1
Chr01	3199429	A	hom	G	G	G	G	G	G	G	G	G	G	Potri.001G044300	NDH-dependent cyclic electron flow 1
Chr01	3199580	G	hom	A	A	A	A	A	A	A	A	A	A	Potri.001G044300	NDH-dependent cyclic electron flow 1
Chr01	3223755	T	hom	C	C	C	C	C	C	C	C	C	C	Potri.001G044600	null
Chr01	3224129	C	hom	T	T	T	T	T	T	T	T	T	T	Potri.001G044600	null
Chr01	3246335	C	hom	A	A	A	A	A	A	A	A	A	A	Potri.001G044900	NRAMP metal ion transporter 6
Chr01	3248539	A	hom	C	C	C	C	C	C	C	C	C	C	Potri.001G044900	NRAMP metal ion transporter 6
Chr01	3395799	T	hom	G	G	G	G	G	G	G	G	G	G	Potri.001G046000	Plant protein of unknown function (DUF247)
Chr01	3396077	T	hom	A	A	A	A	A	A	A	A	A	A	Potri.001G046000	Plant protein of unknown function (DUF247)
Chr01	3396436	T	hom	G	G	G	G	G	G	G	G	G	G	Potri.001G046000	Plant protein of unknown function (DUF247)
Chr01	3467623	C	hom	T	T	T	T	T	T	T	T	T	T	Potri.001G046500	null
Chr01	3471644	T	hom	C	C	C	C	C	C	C	C	C	C	Potri.001G046500	null
Chr01	3491187	G	hom	A	A	A	A	A	A	A	A	A	A	Potri.001G046800	NOD26-like intrinsic protein 6;1
Chr01	3509770	G	hom	T	T	T	T	T	T	T	T	T	T	Potri.001G047200	Tetratricopeptide repeat (TPR)-like superfamily protein
Chr01	3509797	A	hom	G	G	G	G	G	G	G	G	G	G	Potri.001G047200	Tetratricopeptide repeat (TPR)-like superfamily protein
Chr01	3511646	A	hom	T	T	T	T	T	T	T	T	T	T	Potri.001G047200	Tetratricopeptide repeat (TPR)-like superfamily protein
Chr01	3511695	T	hom	C	C	C	C	C	C	C	C	C	C	Potri.001G047200	Tetratricopeptide repeat (TPR)-like superfamily protein
Chr01	3511858	G	hom	A	A	A	A	A	A	A	A	A	A	Potri.001G047200	Tetratricopeptide repeat (TPR)-like superfamily protein
Chr01	3511906	T	hom	C	C	C	C	C	C	C	C	C	C	Potri.001G047200	Tetratricopeptide repeat (TPR)-like superfamily protein
Chr01	3514482	G	hom	A	A	A	A	A	A	A	A	A	A	Potri.001G047400	Ribosomal protein L30/L7 family protein
Chr01	3515682	G	hom	A	A	A	A	A	A	A	A	A	A	Potri.001G047400	Ribosomal protein L30/L7 family protein
Chr01	3515863	A	hom	C	C	C	C	C	C	C	C	C	C	Potri.001G047400	Ribosomal protein L30/L7 family protein
Chr01	3525706	C	hom	G	G	G	G	G	G	G	G	G	G	Potri.001G047500	C2H2 and C2HC zinc fingers superfamily protein
Chr01	3532182	T	hom	C	C	C	C	C	C	C	C	C	C	Potri.001G047700	null
Chr01	3533835	A	hom	T	T	T	T	T	T	T	T	T	T	Potri.001G047700	null
Chr01	3567507	C	hom	T	T	T	T	T	T	T	T	T	T	Potri.001G048200	Integrase-type DNA-binding superfamily protein
Chr01	3580283	T	hom	C	C	C	C	C	C	C	C	C	C	Potri.001G048300	H(+)-ATPase 9
Chr01	3612291	T	het	C	C	C	C	C	C	C	C	C	C	Potri.001G048700	pleiotropic drug resistance 12
Chr01	3613346	A	hom	G	G	G	G	G	G	G	G	G	G	Potri.001G048700	pleiotropic drug resistance 12
Chr01	3681349	A	hom	G	G	G	T	G	G	G	G	G	T	Potri.001G048900	pleiotropic drug resistance 12
Chr01	3683361	A	hom	T	C	C	C	C	C	C	T	C	C	Potri.001G048900	pleiotropic drug resistance 12
Chr01	3683378	G	hom	A	A	A	A	A	A	A	T	A	A	Potri.001G048900	pleiotropic drug resistance 12
Chr01	3684578	A	hom	G	G	G	G	G	G	G	G	G	G	Potri.001G048900	pleiotropic drug resistance 12
Chr01	3706490	T	hom	C	C	C	C	C	C	C	C	C	C	Potri.001G049100	camelliol C synthase 1
Chr01	3716555	C	hom	G	G	G	G	G	G	G	G	G	G	Potri.001G049200	camelliol C synthase 1
Chr01	3736570	G	hom	C	C	C	C	C	C	C	C	C	C	Potri.001G049300	proteolysis 1
Chr01	3736618	A	hom	G	G	G	G	G	G	G	G	G	G	Potri.001G049300	proteolysis 1
Chr01	3743303	T	hom	C	C	C	C	C	C	C	C	C	C	Potri.001G049400	LEUNIG_homolog
Chr01	3743662	T	hom	C	C	C	C	C	C	C	C	C	C	Potri.001G049400	LEUNIG_homolog
Chr01	3743798	G	hom	A	A	A	A	A	A	A	A	A	A	Potri.001G049400	LEUNIG_homolog
Chr01	3748267	A	hom	G	G	G	G	G	G	G	G	G	G	Potri.001G049400	LEUNIG_homolog
Chr01	3782439	T	hom	C	C	C	C	C	C	C	C	C	C	Potri.001G049700	CLAVATA3/ESR-RELATED 44
Chr01	3790293	T	hom	G	G	G	G	G	G	G	G	G	G	Potri.001G049800	putative type 1 membrane protein
Chr01	3795725	G	hom	T	T	T	T	T	T	T	T	T	T	Potri.001G049900	plastid transcriptionally active 5
Chr01	3799637	G	hom	A	A	A	A	A	A	A	A	A	A	Potri.001G050000	glutathione-disulfide reductase
Chr01	3803378	C	hom	T	T	T	T	T	T	T	T	T	T	Potri.001G050000	glutathione-disulfide reductase
Chr01	3805201	T	hom	C	C	C	C	C	C	C	C	C	C	Potri.001G050000	glutathione-disulfide reductase
Chr01	3820573	G	hom	C	C	C	C	C	C	C	C	C	C	Potri.001G050100	phloem protein 2-B10
Chr01	3823209	G	hom	T	T	T	T	T	T	T	T	T	T	Potri.001G050100	phloem protein 2-B10
Chr01	3832303	T	hom	A	A	A	A	A	A	A	A	A	A	Potri.001G050200	cellulose synthase-like D1
Chr01	3849546	G	hom	C	C	C	C	C	C	C	C	C	C	Potri.001G050300	P-loop containing nucleoside triphosphate hydrolases superfamily protein
Chr01	3849553	T	hom	C	C	C	C	C	A	C	C	C	C	Potri.001G050300	P-loop containing nucleoside triphosphate hydrolases superfamily protein
Chr01	3850928	A	hom	T	T	T	T	T	T	T	T	T	T	Potri.001G050300	P-loop containing nucleoside triphosphate hydrolases superfamily protein
Chr01	3858674	G	hom	T	T	T	T	T	T	T	T	T	T	Potri.001G050400	vesicle-associated membrane protein 726
Chr01	3880269	A	hom	C	C	C	C	C	C	C	C	C	C	Potri.001G050900	response regulator 22
Chr01	3880316	A	hom	G	G	G	G	G	G	G	G	G	G	Potri.001G050900	response regulator 22
Chr01	3880370	A	hom	G	G	G	G	G	G	G	G	G	G	Potri.001G050900	response regulator 22
Chr01	3880371	T	hom	A	A	A	A	A	A	A	A	A	A	Potri.001G050900	response regulator 22
Chr01	3880492	C	hom	G	G	G	G	G	G	G	G	G	G	Potri.001G050900	response regulator 22
Chr01	3880629	C	hom	T	T	T	T	T	T	T	T	T	T	Potri.001G050900	response regulator 22
Chr01	3883487	G	hom	A	A	A	A	A	A	A	A	A	A	Potri.001G051000	response regulator 24
Chr01	3883762	C	hom	T	T	T	T	T	T	T	T	T	T	Potri.001G051000	response regulator 24
Chr01	3884554	G	hom	A	A	A	A	A	A	A	A	A	A	Potri.001G051000	response regulator 24
Chr01	3885279	C	hom	G	G	G	G	G	G	G	G	G	G	Potri.001G051100	null
Chr01	3890841	A	het	C	C	C	C	C	C	C	C	C	C	Potri.001G051200	FAD/NAD(P)-binding oxidoreductase family protein
Chr01	3953942	G	hom	C	C	C	C	C	C	C	C	C	C	Potri.001G052000	PB1 domain-containing protein tyrosine kinase
Chr01	3954244	A	hom	T	T	T	T	T	T	T	T	T	T	Potri.001G052000	PB1 domain-containing protein tyrosine kinase
Chr01	3954483	A	hom	C	C	C	C	C	C	C	C	C	C	Potri.001G052000	PB1 domain-containing protein tyrosine kinase
Chr01	3954572	C	hom	T	T	T	T	T	T	T	T	T	T	Potri.001G052000	PB1 domain-containing protein tyrosine kinase
Chr01	4007239	A	hom	T	T	T	T	T	T	T	T	T	T	Potri.001G052500	Leucine-rich repeat receptor-like protein kinase family protein
Chr01	4007429	A	hom	G	G	G	G	G	G	G	G	G	G	Potri.001G052500	Leucine-rich repeat receptor-like protein kinase family protein
Chr01	4008778	T	hom	C	C	C	C	C	C	C	C	C	C	Potri.001G052500	Leucine-rich repeat receptor-like protein kinase family protein
Chr01	4010595	G	hom	C	C	C	C	C	C	C	C	C	C	Potri.001G052500	Leucine-rich repeat receptor-like protein kinase family protein
Chr01	4010653	C	hom	T	T	T	T	T	T	T	T	T	T	Potri.001G052500	Leucine-rich repeat receptor-like protein kinase family protein
Chr01	4023445	A	hom	C	C	C	C	C	C	C	C	C	C	Potri.001G052900	null
Chr01	4023555	A	hom	T	T	T	T	T	T	T	T	T	T	Potri.001G052900	null
Chr01	4040441	G	hom	A	A	A	A	A	A	A	A	A	A	Potri.001G053000	null
Chr01	4040931	A	hom	T	T	T	T	T	T	G	T	G	G	Potri.001G053000	null
Chr01	4041033	T	hom	A	A	A	A	A	A	A	A	A	A	Potri.001G053000	null
Chr01	4041047	T	hom	A	A	A	A	A	A	A	A	A	A	Potri.001G053000	null
Chr01	4041173	T	hom	A	A	A	A	A	A	A	A	A	A	Potri.001G053000	null
Chr01	4042133	T	hom	C	C	C	C	C	C	C	C	C	C	Potri.001G053000	null
Chr01	4042648	C	hom	T	T	T	T	T	T	T	T	T	T	Potri.001G053000	null
Chr01	4050033	C	hom	T	T	T	T	T	T	T	T	T	T	Potri.001G053100	Plant self-incompatibility protein S1 family
Chr01	4095106	C	hom	G	G	G	G	G	G	G	G	G	G	Potri.001G053600	Uncharacterized protein family (UPF0016)
Chr01	4107714	A	hom	G	G	G	G	G	G	G	G	G	G	Potri.001G053900	hydroxyethylthiazole kinase family protein
Chr01	4107771	T	hom	A	A	A	A	A	A	A	A	A	A	Potri.001G053900	hydroxyethylthiazole kinase family protein
Chr01	4115366	A	hom	C	C	C	C	C	C	C	C	C	C	Potri.001G054200	null
Chr01	4115514	T	hom	C	C	C	C	C	C	C	C	C	C	Potri.001G054200	null
Chr01	4140588	A	hom	G	G	G	G	G	G	G	G	G	G	Potri.001G054700	SCP1-like small phosphatase 5
Chr01	4154293	T	hom	G	G	G	G	G	G	G	G	G	G	Potri.001G054800	cytochrome P450, family 78, subfamily A, polypeptide 10
Chr01	4175464	C	hom	T	T	T	T	T	T	T	T	T	T	Potri.001G055100	microtubule-associated protein 65-8
Chr01	4184054	G	hom	A	A	A	A	A	A	A	A	A	A	Potri.001G055200	DNA-binding HORMA family protein
Chr01	4186095	C	hom	A	A	A	A	A	G	A	A	A	A	Potri.001G055200	DNA-binding HORMA family protein
Chr01	4186866	C	hom	T	T	T	T	T	T	T	T	T	T	Potri.001G055200	DNA-binding HORMA family protein
Chr01	4215780	T	hom	C	C	C	C	C	C	C	C	C	C	Potri.001G055700	acyl-CoA synthetase 5
Chr01	4216001	A	hom	G	G	G	G	G	G	G	G	G	G	Potri.001G055700	acyl-CoA synthetase 5
Chr01	4229107	G	hom	A	A	A	A	A	A	A	A	A	A	Potri.001G055900	squamosa promoter binding protein-like 2
Chr01	4244538	T	hom	C	C	C	C	C	C	C	C	C	C	Potri.001G056100	evolutionarily conserved C-terminal region 5
Chr01	4245582	C	hom	T	T	T	T	T	T	T	T	T	T	Potri.001G056100	evolutionarily conserved C-terminal region 5
Chr01	4247362	C	hom	G	G	G	G	G	G	G	G	G	G	Potri.001G056100	evolutionarily conserved C-terminal region 5
Chr01	4250342	T	hom	C	C	C	C	C	C	C	C	C	C	Potri.001G056200	glycosylphosphatidylinositol-anchored lipid protein transfer 1
Chr01	4315423	T	hom	G	G	G	G	G	G	G	G	G	G	Potri.001G056800	HCP-like superfamily protein with MYND-type zinc finger
Chr01	4318294	C	hom	G	G	G	G	G	G	G	G	G	G	Potri.001G056900	null
Chr01	4332107	T	hom	A	A	A	A	A	A	A	A	A	A	Potri.001G057100	Galactose oxidase/kelch repeat superfamily protein
Chr01	4339984	T	hom	C	C	C	C	C	C	C	C	C	C	Potri.001G057200	DNAJ heat shock N-terminal domain-containing protein
Chr01	4367551	C	hom	G	G	G	G	G	G	G	G	G	G	Potri.001G057400	histidine kinase 3
Chr01	4371382	C	hom	T	T	T	T	T	T	T	T	T	T	Potri.001G057400	histidine kinase 3
Chr01	4371731	A	hom	T	T	T	T	T	T	T	T	T	T	Potri.001G057400	histidine kinase 3
Chr01	4390004	C	hom	A	A	A	A	A	A	A	A	A	A	Potri.001G057800	Calmodulin-binding transcription activator protein with CG-1 and Ankyrin domains
Chr01	4390038	C	hom	T	T	T	T	T	T	T	T	T	T	Potri.001G057800	Calmodulin-binding transcription activator protein with CG-1 and Ankyrin domains
Chr01	4390044	T	hom	C	C	C	C	C	C	C	C	C	C	Potri.001G057800	Calmodulin-binding transcription activator protein with CG-1 and Ankyrin domains
Chr01	4391397	T	hom	C	C	C	C	C	C	C	C	C	C	Potri.001G057800	Calmodulin-binding transcription activator protein with CG-1 and Ankyrin domains
Chr01	4445628	G	hom	T	T	T	T	T	T	T	T	T	T	Potri.001G058400	K-box region and MADS-box transcription factor family protein
Chr01	4471810	A	hom	G	G	G	G	G	G	G	G	G	G	Potri.001G058500	null
Chr01	4471838	A	hom	T	T	T	T	T	T	T	T	T	T	Potri.001G058500	null
Chr01	4478833	T	hom	C	C	C	C	C	C	C	C	C	C	Potri.001G058600	Squamosa promoter-binding protein-like (SBP domain) transcription factor family protein
Chr01	4496004	C	hom	T	T	T	T	T	T	T	T	T	T	Potri.001G058700	Protein of unknown function (DUF1664)
Chr01	4522513	C	hom	A	A	A	A	A	A	A	A	A	A	Potri.001G058900	ABC transporter family protein
Chr01	4524806	G	hom	T	T	T	T	T	T	T	T	T	T	Potri.001G058900	ABC transporter family protein
Chr01	4531492	G	hom	A	A	A	A	A	A	A	A	A	A	Potri.001G059000	dihydrosphingosine phosphate lyase
Chr01	4532683	G	hom	A	A	A	A	A	A	A	A	A	A	Potri.001G059000	dihydrosphingosine phosphate lyase
Chr01	4559113	C	hom	T	T	T	T	T	T	T	T	T	T	Potri.001G059200	null
Chr01	4559136	C	hom	T	T	T	T	T	T	T	T	T	T	Potri.001G059200	null
Chr01	4567675	T	hom	C	C	C	C	C	C	C	C	C	C	Potri.001G059500	null
Chr01	4568165	A	hom	C	C	C	C	C	C	C	C	C	C	Potri.001G059500	null
Chr01	4582433	C	hom	G	G	G	G	G	G	G	G	G	G	Potri.001G059800	null
Chr01	4607111	A	hom	C	C	C	C	C	C	C	C	C	C	Potri.001G060000	TEOSINTE BRANCHED 1, cycloidea, PCF (TCP)-domain family protein 20
Chr01	4629225	C	hom	G	G	G	G	G	G	G	G	G	G	Potri.001G060200	cyclophilin 20-2
Chr01	4664085	C	hom	T	T	T	T	T	T	T	T	T	T	Potri.001G060700	exocyst subunit exo70 family protein C1
Chr01	4664283	C	hom	T	T	T	T	T	T	T	T	T	T	Potri.001G060700	exocyst subunit exo70 family protein C1
Chr01	4675600	C	hom	G	G	G	G	G	G	G	G	G	G	Potri.001G060800	Protein kinase superfamily protein
Chr01	4676276	T	hom	G	G	G	G	G	G	G	G	G	G	Potri.001G060800	Protein kinase superfamily protein
Chr01	4679269	C	hom	G	G	G	G	G	G	G	G	G	G	Potri.001G060800	Protein kinase superfamily protein
Chr01	4702887	A	hom	T	T	T	T	T	T	T	T	T	T	Potri.001G061100	senescence-related gene 3
Chr01	4704965	C	hom	G	G	G	G	G	G	G	G	G	G	Potri.001G061100	senescence-related gene 3
Chr01	4754460	A	hom	G	G	G	G	G	G	G	G	G	G	Potri.001G061500	hydroxyproline-rich glycoprotein family protein
Chr01	4754640	T	hom	C	C	C	C	C	C	C	C	C	C	Potri.001G061500	hydroxyproline-rich glycoprotein family protein
Chr01	4754653	C	hom	A	A	A	A	A	A	A	A	A	A	Potri.001G061500	hydroxyproline-rich glycoprotein family protein
Chr01	4755176	A	hom	C	C	C	C	C	C	C	C	C	C	Potri.001G061500	hydroxyproline-rich glycoprotein family protein
Chr01	4755315	C	hom	T	T	T	T	T	T	T	T	T	T	Potri.001G061500	hydroxyproline-rich glycoprotein family protein
Chr01	4775860	T	hom	C	C	C	C	C	C	C	C	C	C	Potri.001G061700	somatic embryogenesis receptor-like kinase 1
Chr01	4781756	T	hom	C	C	C	C	C	C	C	C	C	C	Potri.001G061800	B-box type zinc finger protein with CCT domain
Chr01	4781793	C	hom	T	T	T	T	T	T	T	T	T	T	Potri.001G061800	B-box type zinc finger protein with CCT domain
Chr01	4782202	T	hom	A	A	A	A	A	A	A	A	A	A	Potri.001G061800	B-box type zinc finger protein with CCT domain
Chr01	4798421	A	hom	G	G	G	G	G	G	G	G	G	G	Potri.001G062000	null
Chr01	4902521	T	hom	C	C	C	C	C	C	C	C	C	C	Potri.001G062900	basic helix-loop-helix (bHLH) DNA-binding superfamily protein
Chr01	4902973	G	hom	C	C	C	C	C	C	C	C	C	C	Potri.001G062900	basic helix-loop-helix (bHLH) DNA-binding superfamily protein
Chr01	4948168	A	hom	G	G	G	G	G	G	G	G	G	G	Potri.001G063100	Eukaryotic translation initiation factor 3 subunit 7 (eIF-3)
Chr01	5193759	A	hom	T	T	T	T	T	T	T	T	T	T	Potri.001G065600	C-terminal domain phosphatase-like 3
Chr01	5193880	G	hom	A	A	A	A	A	A	A	A	A	A	Potri.001G065600	C-terminal domain phosphatase-like 3
Chr01	5194128	A	hom	G	G	G	G	G	G	G	G	G	G	Potri.001G065600	C-terminal domain phosphatase-like 3
Chr01	5194365	C	hom	T	T	T	T	T	T	T	T	T	T	Potri.001G065600	C-terminal domain phosphatase-like 3
Chr01	5194536	T	hom	A	A	A	A	A	A	A	A	A	A	Potri.001G065600	C-terminal domain phosphatase-like 3
Chr01	5194628	T	hom	G	G	G	G	G	G	G	G	G	G	Potri.001G065600	C-terminal domain phosphatase-like 3
Chr01	5194654	A	hom	G	G	G	G	G	G	G	G	G	G	Potri.001G065600	C-terminal domain phosphatase-like 3
Chr01	5194852	A	hom	G	G	G	G	G	G	G	G	G	G	Potri.001G065600	C-terminal domain phosphatase-like 3
Chr01	5195109	A	hom	T	T	T	T	T	T	T	T	T	T	Potri.001G065600	C-terminal domain phosphatase-like 3
Chr01	5195168	C	hom	G	G	G	G	G	G	G	G	G	G	Potri.001G065600	C-terminal domain phosphatase-like 3
Chr01	5197034	T	hom	G	G	A	G	G	G	G	G	G	G	Potri.001G065600	C-terminal domain phosphatase-like 3
Chr01	5197832	T	hom	G	G	G	G	G	G	G	G	G	G	Potri.001G065600	C-terminal domain phosphatase-like 3
Chr01	5202351	C	hom	T	T	T	T	T	T	A	T	T	T	Potri.001G065700	null
Chr01	5205044	A	hom	T	T	T	T	T	T	T	T	T	T	Potri.001G065800	null
Chr01	5211449	T	hom	C	C	C	C	C	C	C	C	C	C	Potri.001G065800	null
Chr01	5232557	C	hom	T	T	T	T	T	T	T	T	T	T	Potri.001G066000	null
Chr01	5234582	T	hom	G	G	G	G	G	G	G	G	G	G	Potri.001G066000	null
Chr01	5249821	C	hom	T	T	T	T	T	T	T	T	T	T	Potri.001G066200	auxin response factor 2
Chr01	5250506	A	hom	G	G	G	G	G	G	G	G	G	G	Potri.001G066200	auxin response factor 2
Chr01	5251052	G	hom	A	A	A	A	A	A	A	A	A	A	Potri.001G066200	auxin response factor 2
Chr01	5251169	T	hom	G	G	G	G	G	G	G	G	G	G	Potri.001G066200	auxin response factor 2
Chr01	5263432	G	hom	T	T	T	T	T	T	T	T	T	T	Potri.001G066300	null
Chr01	5263438	C	hom	A	A	A	T	A	A	A	A	A	A	Potri.001G066300	null
Chr01	5286103	C	hom	T	T	T	T	T	T	T	T	T	T	Potri.001G066800	ARF GTPase-activating protein
Chr01	5286217	A	hom	G	G	G	G	G	G	G	G	G	G	Potri.001G066800	ARF GTPase-activating protein
Chr01	5349240	T	hom	A	A	A	A	A	A	A	A	A	A	Potri.001G067300	MEI2-like 4
Chr01	5350024	C	hom	G	G	G	G	G	G	G	G	G	G	Potri.001G067300	MEI2-like 4
Chr01	5350646	T	hom	G	G	G	G	G	G	G	G	G	G	Potri.001G067300	MEI2-like 4
Chr01	5369404	A	hom	C	C	C	C	C	C	C	C	C	C	Potri.001G067500	null
Chr01	5383197	A	hom	G	G	G	G	G	G	G	G	G	G	Potri.001G067600	related to AP2 6l
Chr01	5397712	C	hom	G	G	G	G	G	G	G	G	G	G	Potri.001G067700	Zinc finger (C3HC4-type RING finger) family protein
Chr01	5398819	T	hom	C	C	C	C	C	C	C	C	C	C	Potri.001G067700	Zinc finger (C3HC4-type RING finger) family protein
Chr01	5399022	T	hom	G	G	G	G	G	G	G	G	G	G	Potri.001G067700	Zinc finger (C3HC4-type RING finger) family protein
Chr01	5408508	T	hom	C	C	C	C	C	C	C	C	C	C	Potri.001G067800	glycyl-tRNA synthetase / glycine--tRNA ligase
Chr01	5411714	C	hom	A	A	A	A	A	A	A	A	A	A	Potri.001G067900	Ubiquinol-cytochrome C reductase iron-sulfur subunit
Chr01	5415942	A	hom	C	C	C	C	C	C	C	C	C	C	Potri.001G068000	Sec14p-like phosphatidylinositol transfer family protein
Chr01	5439738	T	hom	G	G	G	G	G	G	G	G	G	G	Potri.001G068200	Aldolase-type TIM barrel family protein
Chr01	5448093	C	hom	A	A	A	A	A	A	A	A	A	A	Potri.001G068400	CYTOCHROME P450 51G1
Chr01	5448212	A	hom	G	G	G	G	G	G	G	G	G	G	Potri.001G068400	CYTOCHROME P450 51G1
Chr01	5455949	A	hom	C	C	C	C	C	C	C	C	C	C	Potri.001G068500	null
Chr01	5466233	T	hom	C	C	C	C	C	C	C	C	C	C	Potri.001G068700	RING/U-box superfamily protein
Chr01	5466599	T	hom	G	G	G	G	G	G	G	G	G	G	Potri.001G068700	RING/U-box superfamily protein
Chr01	5472474	A	hom	G	G	G	G	G	G	G	G	G	G	Potri.001G068800	transferases, transferring glycosyl groups
Chr01	5473836	C	hom	A	A	A	A	A	A	A	A	A	A	Potri.001G068900	no exine formation 1
Chr01	5476652	C	hom	T	T	T	T	T	T	T	T	T	T	Potri.001G068900	no exine formation 1
Chr01	5478571	C	hom	T	T	T	T	T	T	T	T	T	T	Potri.001G068900	no exine formation 1
Chr01	5488436	T	hom	C	C	C	C	C	C	C	C	C	C	Potri.001G069000	Auxin-responsive GH3 family protein
Chr01	5528474	C	hom	G	G	G	G	G	G	G	G	G	G	Potri.001G069400	null
Chr01	5529063	T	hom	C	C	C	C	C	C	C	C	C	C	Potri.001G069500	ARM repeat superfamily protein
Chr01	5529896	A	hom	G	G	G	G	G	G	G	G	G	G	Potri.001G069500	ARM repeat superfamily protein
Chr01	5529984	C	hom	T	T	T	T	T	T	T	T	T	T	Potri.001G069500	ARM repeat superfamily protein
Chr01	5530671	C	hom	A	A	A	A	A	A	A	A	A	A	Potri.001G069500	ARM repeat superfamily protein
Chr01	5530681	G	hom	T	T	T	T	T	C	T	T	T	T	Potri.001G069500	ARM repeat superfamily protein
Chr01	5531531	C	hom	A	A	A	A	A	A	A	A	A	A	Potri.001G069500	ARM repeat superfamily protein
Chr01	5531781	G	hom	C	C	C	C	C	C	C	C	C	C	Potri.001G069500	ARM repeat superfamily protein
Chr01	5607195	T	hom	C	C	C	C	C	C	C	C	C	C	Potri.001G070300	C-8,7 sterol isomerase
Chr01	5607210	G	hom	C	C	C	C	C	C	C	C	C	C	Potri.001G070300	C-8,7 sterol isomerase
Chr01	5607363	G	hom	A	A	A	A	A	A	A	A	A	A	Potri.001G070300	C-8,7 sterol isomerase
Chr01	5607498	G	hom	A	A	A	A	A	A	A	A	A	A	Potri.001G070300	C-8,7 sterol isomerase
Chr01	5609370	G	hom	T	T	T	T	T	T	T	T	T	T	Potri.001G070400	Calcium-dependent lipid-binding (CaLB domain) family protein
Chr01	5609490	G	hom	C	C	C	C	C	C	C	C	C	C	Potri.001G070400	Calcium-dependent lipid-binding (CaLB domain) family protein
Chr01	5615749	A	hom	C	C	C	C	C	C	C	C	C	C	Potri.001G070500	minichromosome maintenance (MCM2/3/5) family protein
Chr01	5623716	T	hom	C	C	C	C	C	C	C	C	C	C	Potri.001G070600	calnexin 1
Chr01	5623783	G	hom	C	C	C	C	C	C	C	C	C	C	Potri.001G070600	calnexin 1
Chr01	5624262	A	hom	C	C	C	C	C	C	C	C	C	C	Potri.001G070600	calnexin 1
Chr01	5624448	T	hom	G	G	G	G	G	G	G	G	G	G	Potri.001G070600	calnexin 1
Chr01	5636580	A	hom	T	T	T	T	T	T	T	T	T	T	Potri.001G070700	null
Chr01	5651316	A	hom	G	G	G	G	G	G	G	G	G	G	Potri.001G070800	SNARE associated Golgi protein family
Chr01	5651386	T	hom	A	A	A	A	A	A	A	A	A	A	Potri.001G070800	SNARE associated Golgi protein family
Chr01	5658388	T	hom	A	A	A	A	A	A	A	A	A	A	Potri.001G070900	respiratory burst oxidase homologue D
Chr01	5658603	T	hom	A	A	A	A	A	A	A	A	A	A	Potri.001G070900	respiratory burst oxidase homologue D
Chr01	5661596	C	hom	T	T	T	T	T	T	T	T	T	T	Potri.001G070900	respiratory burst oxidase homologue D
Chr01	5662090	G	hom	A	A	A	A	A	A	A	A	A	A	Potri.001G070900	respiratory burst oxidase homologue D
Chr01	5674380	C	hom	G	G	G	G	G	G	G	G	G	G	Potri.001G071000	xyloglucan endotransglucosylase/hydrolase 5
Chr01	5691068	A	hom	G	G	G	G	G	G	G	G	G	G	Potri.001G071300	Plant protein of unknown function (DUF247)
Chr01	5693776	C	hom	A	A	A	A	A	A	A	A	A	A	Potri.001G071400	Plant protein of unknown function (DUF247)
Chr01	5694858	C	hom	G	G	G	G	G	G	G	G	G	G	Potri.001G071400	Plant protein of unknown function (DUF247)
Chr01	5695878	T	hom	C	C	C	C	C	C	C	C	C	C	Potri.001G071500	Protein of unknown function (DUF1624)
Chr01	5697214	C	hom	A	A	A	A	A	A	A	A	A	A	Potri.001G071500	Protein of unknown function (DUF1624)
Chr01	5701488	G	hom	A	A	A	A	A	A	C	A	C	C	Potri.001G071500	Protein of unknown function (DUF1624)
Chr01	5714963	C	hom	G	G	G	G	G	G	G	G	G	G	Potri.001G071700	ASH1-related protein 2
Chr01	5737660	A	hom	T	T	T	T	T	T	T	T	T	T	Potri.001G072200	ARM repeat superfamily protein
Chr01	5742859	G	hom	A	A	A	A	A	A	A	A	A	A	Potri.001G072300	null
Chr01	5750123	C	hom	A	A	A	A	A	G	A	A	A	A	Potri.001G072400	Protein of unknown function (DUF1350)
Chr01	5754177	C	hom	T	T	T	T	T	T	T	T	T	T	Potri.001G072400	Protein of unknown function (DUF1350)
Chr01	5759785	T	hom	G	G	G	G	G	G	G	G	G	G	Potri.001G072600	null
Chr01	5761621	A	hom	C	C	C	C	C	C	C	C	C	C	Potri.001G072600	null
Chr01	5782200	T	hom	A	A	A	A	A	A	A	A	A	A	Potri.001G073000	S-adenosyl-L-methionine-dependent methyltransferases superfamily protein
Chr01	5814205	T	hom	A	A	A	A	A	A	A	A	A	A	Potri.001G073300	Arp2/3 complex, 34 kD subunit p34-Arc
Chr01	5814220	G	hom	A	A	A	A	A	A	A	A	A	A	Potri.001G073300	Arp2/3 complex, 34 kD subunit p34-Arc
Chr01	5814421	T	hom	G	G	G	G	G	G	G	G	G	G	Potri.001G073300	Arp2/3 complex, 34 kD subunit p34-Arc
Chr01	5825959	G	hom	C	C	C	C	C	C	C	C	C	C	Potri.001G073400	Protein of unknown function (DUF1639)
Chr01	5831394	C	hom	T	T	T	T	T	T	T	T	T	T	Potri.001G073500	TBP-associated factor 11
Chr01	5854923	T	hom	G	G	G	G	G	G	G	G	G	G	Potri.001G073700	S-adenosyl-L-methionine-dependent methyltransferases superfamily protein
Chr01	5859189	A	hom	C	C	C	C	C	C	C	C	C	C	Potri.001G073800	Transcription factor GTE6
Chr01	5860449	C	hom	T	T	T	T	T	T	T	T	T	T	Potri.001G073800	Transcription factor GTE6
Chr01	5901579	G	het	T	T	T	T	T	T	T	T	T	T	Potri.001G074200	null
Chr01	5902359	A	het	T	T	T	T	T	T	T	T	T	T	Potri.001G074200	null
Chr01	5904054	T	het	C	C	C	C	C	C	C	C	C	C	Potri.001G074200	null
Chr01	5905684	T	hom	G	G	G	G	G	G	G	G	G	G	Potri.001G074300	null
Chr01	5905926	T	hom	C	C	C	C	C	C	C	C	C	C	Potri.001G074300	null
Chr01	5918821	C	hom	T	T	T	T	T	T	T	T	T	T	Potri.001G074600	Domain of unknown function (DUF23)
Chr01	5919391	C	hom	T	T	T	T	T	T	T	T	T	T	Potri.001G074600	Domain of unknown function (DUF23)
Chr01	5929511	T	hom	C	C	C	C	C	C	C	C	C	C	Potri.001G074700	DNA glycosylase superfamily protein
Chr01	5930883	A	hom	G	G	G	G	G	G	G	G	G	G	Potri.001G074700	DNA glycosylase superfamily protein
Chr01	5944977	C	hom	A	A	A	A	A	A	A	A	A	A	Potri.001G074800	null
Chr01	5945460	T	hom	C	C	C	C	C	C	C	C	C	C	Potri.001G074800	null
Chr01	5945611	C	hom	T	T	T	T	T	T	T	T	T	T	Potri.001G074800	null
Chr01	5945910	A	hom	T	T	T	T	T	T	T	T	T	T	Potri.001G074800	null
Chr01	5946423	T	hom	C	C	C	C	C	C	C	C	C	C	Potri.001G074800	null
Chr01	5947840	A	hom	G	G	G	G	G	G	G	G	G	G	Potri.001G074800	null
Chr01	5948116	A	hom	G	G	G	G	G	G	G	G	G	G	Potri.001G074800	null
Chr01	5948131	A	hom	T	T	T	T	T	T	T	T	T	T	Potri.001G074800	null
Chr01	5955400	T	hom	G	G	G	G	G	G	G	G	G	G	Potri.001G075000	Leucine-rich repeat transmembrane protein kinase
Chr01	5956300	C	hom	T	T	T	T	T	T	T	T	T	T	Potri.001G075000	Leucine-rich repeat transmembrane protein kinase
Chr01	5956871	A	hom	C	C	C	C	C	C	C	C	C	C	Potri.001G075000	Leucine-rich repeat transmembrane protein kinase
Chr01	5957393	T	hom	A	A	A	A	A	A	A	A	A	A	Potri.001G075000	Leucine-rich repeat transmembrane protein kinase
Chr01	5958156	T	hom	G	G	G	G	G	G	G	G	G	G	Potri.001G075000	Leucine-rich repeat transmembrane protein kinase
Chr01	5958261	A	hom	C	C	C	C	C	C	C	C	C	C	Potri.001G075000	Leucine-rich repeat transmembrane protein kinase
Chr01	5999489	T	hom	C	C	C	C	C	C	C	C	C	C	Potri.001G075500	FK506-binding protein 13
Chr01	6011951	G	hom	T	T	T	T	T	T	T	T	T	T	Potri.001G075600	VACUOLAR SORTING RECEPTOR 6
Chr01	6013389	C	hom	G	G	G	G	A	G	G	G	G	G	Potri.001G075600	VACUOLAR SORTING RECEPTOR 6
Chr01	6013819	C	hom	T	T	T	T	T	T	T	T	T	T	Potri.001G075600	VACUOLAR SORTING RECEPTOR 6
Chr01	6013891	T	hom	A	A	A	A	A	A	A	A	A	A	Potri.001G075600	VACUOLAR SORTING RECEPTOR 6
Chr01	6015872	A	hom	C	C	C	C	C	C	C	C	C	C	Potri.001G075600	VACUOLAR SORTING RECEPTOR 6
Chr01	6016061	T	hom	G	G	G	G	G	G	G	G	G	G	Potri.001G075600	VACUOLAR SORTING RECEPTOR 6
Chr01	6026241	A	hom	C	C	C	T	C	C	C	C	C	C	Potri.001G075800	Tetratricopeptide repeat (TPR)-like superfamily protein
Chr01	6026826	A	hom	C	C	C	C	C	C	C	C	C	C	Potri.001G075800	Tetratricopeptide repeat (TPR)-like superfamily protein
Chr01	6027063	T	hom	C	C	C	C	C	C	C	C	C	C	Potri.001G075800	Tetratricopeptide repeat (TPR)-like superfamily protein
Chr01	6027876	A	hom	C	C	C	C	C	C	C	C	C	C	Potri.001G075800	Tetratricopeptide repeat (TPR)-like superfamily protein
Chr01	6032501	G	hom	T	T	T	T	T	T	T	T	T	T	Potri.001G075900	Pentatricopeptide repeat (PPR) superfamily protein
Chr01	6032551	C	hom	T	T	T	T	T	T	T	T	T	T	Potri.001G075900	Pentatricopeptide repeat (PPR) superfamily protein
Chr01	6032642	T	hom	C	C	C	C	C	C	C	C	C	C	Potri.001G075900	Pentatricopeptide repeat (PPR) superfamily protein
Chr01	6033110	T	hom	C	C	C	C	C	C	C	C	C	C	Potri.001G075900	Pentatricopeptide repeat (PPR) superfamily protein
Chr01	6033944	A	hom	C	C	C	C	C	C	C	C	C	C	Potri.001G075900	Pentatricopeptide repeat (PPR) superfamily protein
Chr01	6033956	T	hom	C	C	C	C	C	C	C	C	C	C	Potri.001G075900	Pentatricopeptide repeat (PPR) superfamily protein
Chr01	6037904	G	hom	A	A	A	A	A	A	A	A	A	A	Potri.001G076100	cationic amino acid transporter 5
Chr01	6039173	G	hom	C	C	C	C	C	C	C	C	C	C	Potri.001G076100	cationic amino acid transporter 5
Chr01	6039243	A	hom	C	C	C	C	C	C	C	C	C	C	Potri.001G076100	cationic amino acid transporter 5
Chr01	6045289	T	hom	C	C	C	C	C	C	C	C	C	C	Potri.001G076200	null
Chr01	6045340	T	het	A	A	A	A	A	A	A	A	A	A	Potri.001G076200	null
Chr01	6055512	A	hom	T	T	T	T	T	T	T	T	T	T	Potri.001G076300	null
Chr01	6076163	T	hom	C	C	C	C	C	C	C	C	C	C	Potri.001G076500	mitotic checkpoint family protein
Chr01	6081419	G	hom	A	A	A	A	A	A	A	A	A	A	Potri.001G076600	null
Chr01	6081763	C	hom	G	G	G	G	G	G	G	G	G	G	Potri.001G076600	null
Chr01	6081859	G	hom	T	T	T	T	T	T	T	T	T	T	Potri.001G076600	null
Chr01	6082420	G	hom	C	C	C	C	C	C	C	C	C	C	Potri.001G076600	null
Chr01	6146341	G	hom	C	C	C	C	C	C	C	C	C	C	Potri.001G077400	null
Chr01	6149492	A	hom	T	T	T	T	T	T	T	T	T	T	Potri.001G077500	null
Chr01	6172265	G	hom	C	C	C	C	C	C	C	C	C	C	Potri.001G078100	null
Chr01	6198346	A	hom	T	T	T	T	T	T	T	T	T	T	Potri.001G078300	null
Chr01	6198614	T	hom	G	G	G	G	G	G	G	G	G	G	Potri.001G078300	null
Chr01	6198924	G	hom	A	A	A	A	A	A	A	A	A	A	Potri.001G078300	null
Chr01	6225024	G	hom	A	A	A	A	A	A	A	A	A	A	Potri.001G078600	SUPPRESSOR OF AUXIN RESISTANCE1
Chr01	6229419	T	hom	C	C	C	C	C	C	C	C	C	C	Potri.001G078600	SUPPRESSOR OF AUXIN RESISTANCE1
Chr01	6237992	G	hom	T	T	T	T	T	T	T	T	T	T	Potri.001G078600	SUPPRESSOR OF AUXIN RESISTANCE1
Chr01	6243502	C	hom	G	G	G	G	G	G	G	G	G	G	Potri.001G078700	SNARE associated Golgi protein family
Chr01	6243648	G	hom	C	C	T	T	T	T	T	T	T	T	Potri.001G078700	SNARE associated Golgi protein family
Chr01	6244467	G	hom	A	A	A	A	A	A	A	A	A	A	Potri.001G078700	SNARE associated Golgi protein family
Chr01	6247415	T	hom	C	C	C	C	C	C	C	C	C	C	Potri.001G078800	Seven transmembrane MLO family protein
Chr01	6253692	T	hom	C	C	C	C	C	C	C	C	C	C	Potri.001G078900	glycosyl hydrolase 9A1
Chr01	6260199	C	hom	T	T	T	T	T	T	T	T	T	T	Potri.001G079000	ferric reduction oxidase 7
Chr01	6262502	C	hom	T	T	T	T	T	T	T	T	T	T	Potri.001G079000	ferric reduction oxidase 7
Chr01	6279275	T	hom	C	C	C	C	C	C	C	C	C	C	Potri.001G079100	Transducin/WD40 repeat-like superfamily protein
Chr01	6279508	G	hom	T	T	T	T	T	T	T	T	T	T	Potri.001G079100	Transducin/WD40 repeat-like superfamily protein
Chr01	6279856	C	hom	T	T	T	T	T	T	T	T	T	T	Potri.001G079200	null
Chr01	6281918	C	hom	G	G	G	G	G	G	G	G	G	G	Potri.001G079300	ARABIDILLO-1
Chr01	6282198	A	hom	C	C	C	C	C	C	C	C	C	C	Potri.001G079300	ARABIDILLO-1
Chr01	6289457	A	hom	G	G	G	G	G	G	G	G	G	G	Potri.001G079300	ARABIDILLO-1
Chr01	6309143	T	hom	C	C	C	C	C	C	C	C	C	C	Potri.001G079600	Integrase-type DNA-binding superfamily protein
Chr01	6318038	A	hom	T	T	T	T	T	T	T	T	T	T	Potri.001G079800	Integrase-type DNA-binding superfamily protein
Chr01	6338967	G	hom	A	A	A	A	A	A	A	A	A	A	Potri.001G080000	oleosin 1
Chr01	6343152	G	het	A	A	A	A	A	A	A	A	A	A	Potri.001G080100	Zinc finger C-x8-C-x5-C-x3-H type family protein
Chr01	6365894	C	hom	T	A	A	A	A	A	A	A	A	A	Potri.001G080300	myb-like transcription factor family protein
Chr01	6380850	A	hom	G	G	G	G	G	G	G	G	G	G	Potri.001G080500	null
Chr01	6381346	T	hom	C	C	C	C	C	C	C	C	C	C	Potri.001G080500	null
Chr01	6382622	C	het	T	T	T	T	T	T	T	T	T	T	Potri.001G080600	KAR-UP oxidoreductase 1
Chr01	6387883	C	hom	A	A	A	A	A	A	A	A	A	A	Potri.001G080800	null
Chr01	6407642	G	hom	T	T	T	T	T	T	T	T	T	T	Potri.001G081100	galacturonosyltransferase-like 4
Chr01	6408495	G	hom	T	T	T	T	T	T	T	T	T	T	Potri.001G081100	galacturonosyltransferase-like 4
Chr01	6409103	G	hom	A	A	A	A	A	A	A	A	A	A	Potri.001G081100	galacturonosyltransferase-like 4
Chr01	6413937	T	hom	C	C	C	C	C	C	C	C	C	C	Potri.001G081200	ATPase E1-E2 type family protein / haloacid dehalogenase-like hydrolase family protein
Chr01	6416838	A	hom	T	T	T	T	T	T	T	T	T	T	Potri.001G081200	ATPase E1-E2 type family protein / haloacid dehalogenase-like hydrolase family protein
Chr01	6420394	C	hom	G	G	G	G	G	G	G	G	G	G	Potri.001G081300	Spc97 / Spc98 family of spindle pole body (SBP) component
Chr01	6448821	C	hom	A	A	A	A	A	A	A	A	A	A	Potri.001G081600	Cyclin family protein
Chr01	6454194	C	hom	T	T	T	T	T	T	T	T	T	T	Potri.001G081600	Cyclin family protein
Chr01	6477880	T	hom	A	A	A	A	A	A	A	A	A	A	Potri.001G082100	SART-1 family
Chr01	6479786	A	hom	T	T	T	T	T	T	T	T	T	T	Potri.001G082100	SART-1 family
Chr01	6498547	G	hom	A	A	A	A	A	A	A	A	A	A	Potri.001G082300	null
Chr01	6499085	A	hom	T	T	T	T	T	T	T	T	T	T	Potri.001G082300	null
Chr01	6499105	A	hom	C	C	C	C	C	C	C	C	C	C	Potri.001G082300	null
Chr01	6504333	C	hom	T	T	T	T	T	T	T	T	T	T	Potri.001G082400	YELLOW STRIPE like 1
Chr01	6504485	C	hom	T	T	T	T	T	T	T	T	T	T	Potri.001G082400	YELLOW STRIPE like 1
Chr01	6504614	G	hom	A	A	A	A	A	A	A	A	A	A	Potri.001G082400	YELLOW STRIPE like 1
Chr01	6505213	C	hom	T	T	T	T	T	T	T	T	T	T	Potri.001G082400	YELLOW STRIPE like 1
Chr01	6511661	C	hom	A	A	A	A	A	A	A	A	A	A	Potri.001G082500	null
Chr01	6511684	G	hom	A	A	A	A	A	A	A	A	A	A	Potri.001G082500	null
Chr01	6511744	G	hom	A	A	A	A	A	A	A	A	A	A	Potri.001G082500	null
Chr01	6511887	C	hom	A	A	A	A	A	A	A	A	A	A	Potri.001G082500	null
Chr01	6512107	A	hom	G	G	G	G	G	G	G	G	G	G	Potri.001G082500	null
Chr01	6519795	C	hom	A	A	A	A	A	A	A	A	A	A	Potri.001G082600	branchless trichome
Chr01	6527126	A	hom	C	C	C	C	C	C	C	C	C	C	Potri.001G082700	growth-regulating factor 8
Chr01	6527212	T	hom	C	C	C	C	C	C	C	C	C	C	Potri.001G082700	growth-regulating factor 8
Chr01	6527681	G	hom	C	C	C	C	C	C	C	C	C	C	Potri.001G082700	growth-regulating factor 8
Chr01	6527868	G	hom	A	A	A	A	A	A	A	A	A	A	Potri.001G082700	growth-regulating factor 8
Chr01	6527936	C	hom	T	T	T	T	T	T	T	T	T	T	Potri.001G082700	growth-regulating factor 8
Chr01	6528304	G	het	T	T	T	T	T	T	T	T	T	T	Potri.001G082700	growth-regulating factor 8
Chr01	6528592	C	het	T	T	T	T	T	T	T	T	T	T	Potri.001G082700	growth-regulating factor 8
Chr01	6528665	T	hom	C	C	C	C	C	C	C	C	C	C	Potri.001G082700	growth-regulating factor 8
Chr01	6528738	A	hom	G	G	G	G	G	G	G	G	G	G	Potri.001G082700	growth-regulating factor 8
Chr01	6534116	C	hom	A	A	A	A	A	A	A	A	A	A	Potri.001G082800	zinc ion binding;transcription regulators
Chr01	6535645	G	hom	A	A	A	A	A	A	A	A	A	A	Potri.001G082800	zinc ion binding;transcription regulators
Chr01	6536308	G	hom	A	A	A	A	A	A	A	A	A	A	Potri.001G082800	zinc ion binding;transcription regulators
Chr01	6536393	C	hom	T	T	T	T	T	T	T	T	T	T	Potri.001G082800	zinc ion binding;transcription regulators
Chr01	6538062	G	het	A	A	A	A	A	A	A	C	A	A	Potri.001G082900	Leucine-rich repeat transmembrane protein kinase
Chr01	6541733	T	het	C	C	C	C	C	C	C	C	C	C	Potri.001G082900	Leucine-rich repeat transmembrane protein kinase
Chr01	6542685	C	het	G	G	G	G	G	G	G	G	G	G	Potri.001G082900	Leucine-rich repeat transmembrane protein kinase
Chr01	6542853	A	hom	C	C	C	C	C	C	C	C	C	C	Potri.001G082900	Leucine-rich repeat transmembrane protein kinase
Chr01	6543033	A	het	G	G	G	G	G	G	G	G	G	G	Potri.001G082900	Leucine-rich repeat transmembrane protein kinase
Chr01	6546915	A	het	G	G	G	G	G	G	G	G	G	G	Potri.001G082900	Leucine-rich repeat transmembrane protein kinase
Chr01	6547926	G	hom	A	A	A	A	A	A	A	A	A	A	Potri.001G082900	Leucine-rich repeat transmembrane protein kinase
Chr01	6578599	G	hom	A	A	A	A	A	A	A	A	A	A	Potri.001G083400	alpha/beta-Hydrolases superfamily protein
Chr01	6578989	A	hom	G	G	G	G	G	G	G	G	G	G	Potri.001G083400	alpha/beta-Hydrolases superfamily protein
Chr01	6579390	G	hom	T	T	T	T	T	T	T	T	T	T	Potri.001G083400	alpha/beta-Hydrolases superfamily protein
Chr01	6591432	C	hom	G	G	G	G	G	G	G	G	G	G	Potri.001G083500	Basic helix-loop-helix (bHLH) DNA-binding family protein
Chr01	6609856	A	hom	G	G	G	G	G	G	G	G	G	G	Potri.001G083600	glyoxal oxidase-related protein
Chr01	6631922	G	hom	A	A	A	A	A	A	A	A	A	A	Potri.001G083700	homeobox 7
Chr01	6634425	A	hom	T	T	T	T	T	T	T	T	T	T	Potri.001G083800	Mediator complex, subunit Med10
Chr01	6634917	A	hom	C	C	C	C	C	C	C	C	C	C	Potri.001G083800	Mediator complex, subunit Med10
Chr01	6651560	T	hom	G	G	G	G	G	G	G	G	G	G	Potri.001G083900	cytochrome P450, family 78, subfamily A, polypeptide 6
Chr01	6663508	A	hom	C	C	C	C	C	C	C	C	C	C	Potri.001G084000	methionine gamma-lyase
Chr01	6696817	T	hom	A	A	A	A	A	A	A	A	A	A	Potri.001G084300	Ypt/Rab-GAP domain of gyp1p superfamily protein
Chr01	6697894	A	hom	G	G	G	G	G	G	G	G	G	G	Potri.001G084300	Ypt/Rab-GAP domain of gyp1p superfamily protein
Chr01	6717361	C	hom	T	T	T	T	T	T	T	T	T	T	Potri.001G084500	null
Chr01	6719745	G	hom	A	A	A	A	A	A	A	A	A	A	Potri.001G084600	null
Chr01	6721040	A	hom	T	T	T	T	T	T	T	T	T	T	Potri.001G084600	null
Chr01	6723601	G	hom	C	C	C	C	C	C	C	C	C	C	Potri.001G084700	Protein kinase superfamily protein
Chr01	6735293	C	hom	A	A	A	A	A	A	A	A	A	A	Potri.001G084800	null
Chr01	6751373	A	hom	G	G	G	G	G	G	G	G	G	G	Potri.001G085200	mRNAadenosine methylase
Chr01	6763697	A	hom	C	C	C	C	C	C	C	C	C	C	Potri.001G085500	with no lysine (K) kinase 8
Chr01	6763958	C	hom	A	A	A	A	A	A	A	A	A	A	Potri.001G085500	with no lysine (K) kinase 8
Chr01	6764038	G	hom	C	C	C	C	C	C	C	C	C	C	Potri.001G085500	with no lysine (K) kinase 8
Chr01	6764373	C	hom	G	A	T	T	T	T	T	T	T	T	Potri.001G085500	with no lysine (K) kinase 8
Chr01	6771041	A	hom	T	T	T	T	T	T	T	T	T	T	Potri.001G085600	UBX domain-containing protein
Chr01	6773233	C	hom	T	T	T	T	T	T	T	T	T	T	Potri.001G085600	UBX domain-containing protein
Chr01	6775922	C	hom	A	A	A	A	A	A	A	A	A	A	Potri.001G085800	HIT-type Zinc finger family protein
Chr01	6776179	G	hom	A	A	A	A	A	A	A	A	A	A	Potri.001G085800	HIT-type Zinc finger family protein
Chr01	6778454	A	hom	T	T	T	T	T	T	T	T	T	T	Potri.001G085900	Aluminium activated malate transporter family protein
Chr01	6778524	G	hom	C	C	C	C	C	C	C	C	C	C	Potri.001G085900	Aluminium activated malate transporter family protein
Chr01	6789856	A	hom	G	G	G	G	G	G	G	G	G	G	Potri.001G086000	Serine/threonine-protein kinase WNK (With No Lysine)-related
Chr01	6790012	G	hom	A	A	A	A	A	A	A	A	A	A	Potri.001G086000	Serine/threonine-protein kinase WNK (With No Lysine)-related
Chr01	6790102	A	hom	G	G	G	G	G	G	G	G	G	G	Potri.001G086000	Serine/threonine-protein kinase WNK (With No Lysine)-related
Chr01	6790157	T	hom	A	A	A	A	A	A	A	A	A	A	Potri.001G086000	Serine/threonine-protein kinase WNK (With No Lysine)-related
Chr01	6817751	T	hom	C	C	C	C	C	C	C	C	C	C	Potri.001G086300	ORMDL family protein
Chr01	6862191	A	hom	G	G	G	G	G	G	G	G	G	G	Potri.001G086700	myb domain protein 111
Chr01	6862265	C	hom	A	A	A	A	A	A	A	A	A	A	Potri.001G086700	myb domain protein 111
Chr01	6865409	A	hom	T	T	T	T	T	T	T	T	T	T	Potri.001G086800	methyltransferases;copper ion binding
Chr01	6877883	A	hom	T	T	T	T	T	T	T	T	T	T	Potri.001G086900	NAD(P)-binding Rossmann-fold superfamily protein
Chr01	6899485	G	hom	T	T	T	T	T	T	T	T	T	T	Potri.001G087100	trehalase 1
Chr01	6899692	A	hom	T	T	T	T	T	T	T	T	T	T	Potri.001G087100	trehalase 1
Chr01	6899749	G	hom	A	A	A	A	A	A	A	A	A	A	Potri.001G087100	trehalase 1
Chr01	6906951	C	hom	T	T	T	T	T	T	T	T	T	T	Potri.001G087300	general control non-repressible 3
Chr01	6911250	T	hom	C	C	C	C	C	C	C	C	C	C	Potri.001G087300	general control non-repressible 3
Chr01	6921517	T	hom	C	C	C	C	C	C	C	C	C	C	Potri.001G087500	heat shock protein 70 (Hsp 70) family protein
Chr01	6932605	T	hom	C	C	C	C	C	C	C	C	C	C	Potri.001G087600	beta-amylase 1
Chr01	6935196	T	hom	A	A	A	A	A	A	A	A	A	A	Potri.001G087600	beta-amylase 1
Chr01	6939780	G	hom	C	C	A	A	A	A	A	A	A	A	Potri.001G087700	null
Chr01	6946188	T	hom	C	C	C	C	C	C	C	C	C	C	Potri.001G087800	Tetratricopeptide repeat (TPR)-like superfamily protein
Chr01	6948065	A	hom	G	G	G	G	G	G	G	G	G	G	Potri.001G087800	Tetratricopeptide repeat (TPR)-like superfamily protein
Chr01	6955266	T	hom	C	C	C	C	C	C	C	C	C	C	Potri.001G087900	NIN like protein 7
Chr01	6955303	C	hom	T	T	T	T	T	T	T	T	T	T	Potri.001G087900	NIN like protein 7
Chr01	6955622	A	hom	G	G	G	G	G	G	G	G	G	G	Potri.001G087900	NIN like protein 7
Chr01	6955757	C	hom	T	T	T	T	T	T	T	T	T	T	Potri.001G087900	NIN like protein 7
Chr01	6955796	G	hom	T	T	T	T	T	T	T	T	T	T	Potri.001G087900	NIN like protein 7
Chr01	6956542	T	hom	A	A	A	A	A	A	A	A	A	A	Potri.001G087900	NIN like protein 7
Chr01	6956724	G	hom	T	T	T	T	T	T	T	T	T	T	Potri.001G087900	NIN like protein 7
Chr01	6959282	T	het	G	G	G	C	C	C	C	C	C	C	Potri.001G087900	NIN like protein 7
Chr01	6971024	G	hom	T	T	T	T	T	T	T	T	T	T	Potri.001G088100	ABL interactor-like protein 2
Chr01	6971713	A	hom	G	G	G	G	G	G	G	G	G	G	Potri.001G088100	ABL interactor-like protein 2
Chr01	6978201	G	hom	T	T	T	T	T	T	C	T	C	C	Potri.001G088200	regulatory particle non-ATPase 12A
Chr01	6979982	G	hom	A	A	A	A	A	A	A	A	A	A	Potri.001G088300	Translation elongation factor EF1B/ribosomal protein S6 family protein
Chr01	6985598	G	hom	A	A	A	A	A	A	A	A	A	A	Potri.001G088400	RING/U-box superfamily protein
Chr01	7018215	A	hom	C	C	C	C	C	C	C	C	C	C	Potri.001G088700	3-ketoacyl-acyl carrier protein synthase I
Chr01	7018351	A	hom	C	C	C	T	T	C	T	T	T	T	Potri.001G088700	3-ketoacyl-acyl carrier protein synthase I
Chr01	7025798	C	hom	A	A	A	A	A	A	A	A	A	A	Potri.001G088800	DCD (Development and Cell Death) domain protein
Chr01	7027052	C	hom	A	A	A	A	A	A	A	A	A	A	Potri.001G088800	DCD (Development and Cell Death) domain protein
Chr01	7031742	T	hom	A	A	A	A	A	A	A	A	A	A	Potri.001G088900	Glutaredoxin family protein
Chr01	7032494	A	hom	T	T	T	T	T	T	T	T	T	T	Potri.001G088900	Glutaredoxin family protein
Chr01	7032649	C	hom	T	T	T	T	T	T	T	T	T	T	Potri.001G088900	Glutaredoxin family protein
Chr01	7035868	C	hom	A	A	A	A	A	A	A	A	A	A	Potri.001G089100	Glycosyl hydrolase family protein
Chr01	7038881	T	hom	C	C	C	C	C	C	C	C	C	C	Potri.001G089100	Glycosyl hydrolase family protein
Chr01	7039431	A	hom	G	G	G	G	G	G	G	G	G	G	Potri.001G089100	Glycosyl hydrolase family protein
Chr01	7043482	C	hom	A	A	A	A	A	A	A	A	A	A	Potri.001G089200	Protein phosphatase 2C family protein
Chr01	7047167	A	hom	T	T	T	T	T	T	C	T	C	C	Potri.001G089300	Ubiquitin-conjugating enzyme family protein
Chr01	7057902	C	hom	A	A	A	A	A	A	A	A	A	A	Potri.001G089600	Nuclear transport factor 2 (NTF2) family protein
Chr01	7059291	C	hom	G	G	G	G	G	G	G	G	G	G	Potri.001G089600	Nuclear transport factor 2 (NTF2) family protein
Chr01	7065434	T	hom	C	C	C	C	C	C	C	C	C	C	Potri.001G089700	Galactose-binding protein
Chr01	7072667	G	hom	T	T	T	T	T	T	T	T	T	T	Potri.001G089800	FtsH extracellular protease family
Chr01	7073960	A	hom	T	T	T	T	T	T	T	T	T	T	Potri.001G089800	FtsH extracellular protease family
Chr01	7076479	T	hom	C	C	C	C	C	C	C	C	C	C	Potri.001G089900	null
Chr01	7076641	T	hom	C	C	C	C	C	C	C	C	C	C	Potri.001G089900	null
Chr01	7078236	A	hom	C	C	C	C	C	C	C	C	C	C	Potri.001G089900	null
Chr01	7078386	A	hom	G	G	G	G	G	G	G	G	G	G	Potri.001G089900	null
Chr01	7078899	T	hom	C	C	C	C	C	C	C	C	C	C	Potri.001G089900	null
Chr01	7079208	C	hom	T	T	T	T	T	T	T	T	T	T	Potri.001G089900	null
Chr01	7107150	T	hom	A	A	A	A	A	A	A	A	A	A	Potri.001G090300	phosphoinositide 4-kinase gamma 4
Chr01	7107374	T	hom	G	G	G	G	G	G	G	G	G	G	Potri.001G090300	phosphoinositide 4-kinase gamma 4
Chr01	7109091	G	het	A	A	A	A	A	A	A	A	A	A	Potri.001G090300	phosphoinositide 4-kinase gamma 4
Chr01	7120713	A	hom	C	C	C	C	C	C	C	C	C	C	Potri.001G090500	alpha/beta-Hydrolases superfamily protein
Chr01	7148921	G	hom	A	A	A	A	A	A	A	A	A	A	Potri.001G090800	Pentatricopeptide repeat (PPR) superfamily protein
Chr01	7150403	A	hom	T	T	T	T	T	T	T	T	T	T	Potri.001G090800	Pentatricopeptide repeat (PPR) superfamily protein
Chr01	7151002	C	hom	A	A	A	A	A	A	A	A	A	A	Potri.001G090800	Pentatricopeptide repeat (PPR) superfamily protein
Chr01	7151132	T	hom	A	A	A	A	A	A	A	A	A	A	Potri.001G090800	Pentatricopeptide repeat (PPR) superfamily protein
Chr01	7151197	G	hom	A	A	A	A	A	A	A	A	A	A	Potri.001G090800	Pentatricopeptide repeat (PPR) superfamily protein
Chr01	7154674	A	hom	G	G	G	G	G	G	G	G	G	G	Potri.001G090900	null
Chr01	7192952	A	hom	G	G	G	G	G	G	G	G	G	G	Potri.001G091600	PHD finger protein-related
Chr01	7211870	C	hom	G	G	A	A	A	A	A	A	A	A	Potri.001G091800	homolog of yeast oxidase assembly 1 (OXA1)
Chr01	7229265	C	hom	T	T	T	T	T	T	T	T	T	T	Potri.001G092000	Leucine-rich repeat (LRR) family protein
Chr01	7230475	T	hom	C	C	C	C	C	C	C	C	C	C	Potri.001G092000	Leucine-rich repeat (LRR) family protein
Chr01	7242816	G	hom	A	A	A	A	A	A	A	A	A	A	Potri.001G092100	highly ABA-induced PP2C gene 3
Chr01	7245855	C	hom	T	T	T	T	T	T	T	T	T	T	Potri.001G092200	glycosyl hydrolase 9C2
Chr01	7266372	T	hom	C	C	C	C	C	C	C	C	C	C	Potri.001G092300	null
Chr01	7284824	G	hom	T	T	T	T	T	T	T	T	T	T	Potri.001G092400	Integrase-type DNA-binding superfamily protein
Chr01	7285346	C	hom	G	G	G	G	G	G	G	G	G	G	Potri.001G092400	Integrase-type DNA-binding superfamily protein
Chr01	7300591	G	hom	T	T	T	T	T	T	T	T	T	T	Potri.001G092600	null
Chr01	7300703	C	hom	G	G	G	G	G	G	G	G	G	G	Potri.001G092600	null
Chr01	7300835	A	hom	G	G	G	G	G	G	G	G	G	G	Potri.001G092600	null
Chr01	7311424	G	hom	T	T	T	T	T	T	T	T	T	T	Potri.001G092800	alpha/beta-Hydrolases superfamily protein
Chr01	7328199	T	hom	A	A	A	A	A	A	A	A	A	A	Potri.001G092900	WRKY family transcription factor
Chr01	7329945	C	hom	G	G	G	G	G	G	G	G	G	G	Potri.001G093000	null
Chr01	7341245	G	hom	A	A	A	A	A	A	A	A	A	A	Potri.001G093300	NAD(P)-binding Rossmann-fold superfamily protein
Chr01	7382371	A	hom	C	C	C	C	C	C	C	C	C	C	Potri.001G093800	TRICHOME BIREFRINGENCE-LIKE 23
Chr01	7391842	G	hom	T	T	T	T	T	T	T	T	T	T	Potri.001G093900	Protein of unknown function (DUF3133)
Chr01	7391902	A	hom	G	G	G	G	G	G	G	G	G	G	Potri.001G093900	Protein of unknown function (DUF3133)
Chr01	7392505	G	hom	A	A	A	A	A	A	A	A	A	A	Potri.001G093900	Protein of unknown function (DUF3133)
Chr01	7392832	C	hom	T	T	T	T	T	T	T	T	T	T	Potri.001G093900	Protein of unknown function (DUF3133)
Chr01	7392886	A	hom	G	G	G	G	G	G	G	G	G	G	Potri.001G093900	Protein of unknown function (DUF3133)
Chr01	7393382	T	hom	G	G	G	G	G	G	G	G	G	G	Potri.001G093900	Protein of unknown function (DUF3133)
Chr01	7394146	C	hom	A	A	A	A	A	A	A	A	A	A	Potri.001G093900	Protein of unknown function (DUF3133)
Chr01	7410371	T	hom	G	G	G	G	G	G	G	G	G	G	Potri.001G094200	COP1-interactive protein 1
Chr01	7411855	C	hom	T	T	T	T	T	T	T	T	T	T	Potri.001G094200	COP1-interactive protein 1
Chr01	7412700	C	hom	G	G	G	G	G	G	G	G	G	G	Potri.001G094200	COP1-interactive protein 1
Chr01	7412985	C	hom	G	G	G	G	G	G	G	G	G	G	Potri.001G094200	COP1-interactive protein 1
Chr01	7440565	A	hom	G	G	G	G	G	G	G	G	G	G	Potri.001G094500	SPA1-related 2
Chr01	7440595	G	hom	C	C	C	C	C	C	C	C	C	C	Potri.001G094500	SPA1-related 2
Chr01	7440854	A	hom	G	G	G	G	G	G	G	G	G	G	Potri.001G094500	SPA1-related 2
Chr01	7441325	T	hom	C	C	C	C	C	C	C	C	C	C	Potri.001G094500	SPA1-related 2
Chr01	7442485	G	hom	A	A	A	A	A	A	A	A	A	A	Potri.001G094500	SPA1-related 2
Chr01	7443987	T	hom	G	G	G	G	G	G	G	G	G	G	Potri.001G094500	SPA1-related 2
Chr01	7469395	G	hom	T	T	T	T	T	T	T	T	T	T	Potri.001G094800	cytokinin response factor 2
Chr01	7469554	G	hom	T	T	T	T	T	T	T	T	T	T	Potri.001G094800	cytokinin response factor 2
Chr01	7469747	C	hom	T	T	T	T	T	T	T	T	T	T	Potri.001G094800	cytokinin response factor 2
Chr01	7469932	A	hom	G	G	G	G	G	G	G	G	G	G	Potri.001G094800	cytokinin response factor 2
Chr01	7470013	T	hom	C	C	C	C	C	C	C	C	C	C	Potri.001G094800	cytokinin response factor 2
Chr01	7470137	C	hom	T	T	T	T	T	T	T	T	T	T	Potri.001G094800	cytokinin response factor 2
Chr01	7494138	T	hom	C	C	C	C	C	C	C	C	C	C	Potri.001G095200	Leucine-rich repeat protein kinase family protein
Chr01	7495019	G	hom	T	T	T	T	T	T	T	T	T	T	Potri.001G095200	Leucine-rich repeat protein kinase family protein
Chr01	7504120	A	hom	C	C	C	C	C	C	C	C	C	C	Potri.001G095300	Galactose mutarotase-like superfamily protein
Chr01	7507741	G	hom	C	C	C	C	C	C	C	C	C	C	Potri.001G095400	Galactosyltransferase family protein
Chr01	7511294	G	hom	A	A	A	A	A	A	A	A	A	A	Potri.001G095500	Translation initiation factor 2, small GTP-binding protein
Chr01	7513304	G	hom	A	A	A	A	A	A	A	A	A	A	Potri.001G095500	Translation initiation factor 2, small GTP-binding protein
Chr01	7526476	A	hom	C	C	C	C	C	C	C	C	C	C	Potri.001G095600	multidrug resistance-associated protein 14
Chr01	7526508	A	hom	T	T	T	C	T	T	T	T	T	T	Potri.001G095600	multidrug resistance-associated protein 14
Chr01	7526838	T	hom	A	A	A	A	A	A	A	A	A	A	Potri.001G095600	multidrug resistance-associated protein 14
Chr01	7526967	C	hom	G	G	G	G	G	G	G	G	G	G	Potri.001G095600	multidrug resistance-associated protein 14
Chr01	7527489	A	hom	G	G	G	G	G	G	G	G	G	G	Potri.001G095600	multidrug resistance-associated protein 14
Chr01	7528740	T	hom	G	G	G	G	G	G	G	G	G	G	Potri.001G095600	multidrug resistance-associated protein 14
Chr01	7549322	G	hom	C	C	C	C	C	C	C	C	C	C	Potri.001G095900	Dynamin related protein 4C
Chr01	7549386	T	hom	G	G	G	G	G	G	G	G	G	G	Potri.001G095900	Dynamin related protein 4C
Chr01	7549774	T	hom	G	G	G	G	G	G	G	G	G	G	Potri.001G095900	Dynamin related protein 4C
Chr01	7549960	C	hom	T	T	T	T	T	T	T	T	T	T	Potri.001G095900	Dynamin related protein 4C
Chr01	7550049	A	hom	G	G	G	G	G	G	G	G	G	G	Potri.001G095900	Dynamin related protein 4C
Chr01	7554680	A	hom	G	G	G	G	G	G	G	G	G	G	Potri.001G096100	POZ/BTB containin G-protein 1
Chr01	7555067	C	hom	T	T	T	T	T	T	T	T	T	T	Potri.001G096100	POZ/BTB containin G-protein 1
Chr01	7555911	A	hom	C	C	C	C	C	C	C	C	C	C	Potri.001G096100	POZ/BTB containin G-protein 1
Chr01	7585630	G	hom	C	C	C	C	C	C	C	C	C	C	Potri.001G096200	null
Chr01	7599526	T	hom	C	C	C	C	C	C	C	C	C	C	Potri.001G096400	cation/H+ exchanger 18
Chr01	7602653	A	hom	C	C	C	C	C	C	C	C	C	C	Potri.001G096400	cation/H+ exchanger 18
Chr01	7620703	G	hom	T	T	T	T	T	T	T	T	T	T	Potri.001G096800	Disease resistance-responsive (dirigent-like protein) family protein
Chr01	7625464	A	hom	T	T	T	T	T	T	T	T	T	T	Potri.001G096900	Disease resistance-responsive (dirigent-like protein) family protein
Chr01	7629060	T	hom	A	A	A	A	A	A	A	A	A	A	Potri.001G097000	null
Chr01	7638163	A	hom	T	T	T	T	T	T	T	T	T	T	Potri.001G097200	null
Chr01	7645246	C	hom	T	T	T	T	T	T	T	T	T	T	Potri.001G097300	aluminum-activated malate transporter 9
Chr01	7645251	C	hom	T	T	T	T	T	T	T	T	T	T	Potri.001G097300	aluminum-activated malate transporter 9
Chr01	7645327	A	hom	G	G	G	G	G	G	G	G	G	G	Potri.001G097300	aluminum-activated malate transporter 9
Chr01	7647887	A	hom	G	G	G	G	G	G	G	G	G	G	Potri.001G097300	aluminum-activated malate transporter 9
Chr01	7656720	A	hom	C	C	C	C	C	C	C	C	C	C	Potri.001G097400	calcium-dependent protein kinase 6
Chr01	7666905	G	hom	A	A	A	A	A	A	A	A	A	A	Potri.001G097500	CAAX amino terminal protease family protein
Chr01	7678506	T	hom	C	C	C	C	C	C	C	C	C	C	Potri.001G097600	P-loop containing nucleoside triphosphate hydrolases superfamily protein
Chr01	7722162	G	hom	A	A	A	C	A	A	A	A	A	A	Potri.001G098000	null
Chr01	7722636	C	hom	G	G	G	G	G	G	G	G	G	G	Potri.001G098000	null
Chr01	7722847	T	hom	C	C	C	C	C	C	G	C	C	C	Potri.001G098000	null
Chr01	7728756	T	hom	G	G	G	G	G	G	G	G	G	G	Potri.001G098100	Late embryogenesis abundant (LEA) hydroxyproline-rich glycoprotein family
Chr01	7732354	C	hom	G	G	G	G	G	G	G	G	G	G	Potri.001G098200	Late embryogenesis abundant (LEA) hydroxyproline-rich glycoprotein family
Chr01	7744970	A	hom	T	T	T	T	T	T	T	T	T	T	Potri.001G098300	respiratory burst oxidase protein F
Chr01	7775486	A	hom	G	G	G	G	G	G	G	G	G	G	Potri.001G098500	null
Chr01	7785219	G	hom	A	A	A	A	A	A	A	A	A	A	Potri.001G098600	type one serine/threonine protein phosphatase 3
Chr01	7788180	G	hom	A	A	A	A	A	A	A	A	A	A	Potri.001G098600	type one serine/threonine protein phosphatase 3
Chr01	7794923	T	hom	A	A	A	A	A	A	A	A	A	A	Potri.001G098700	Transducin/WD40 repeat-like superfamily protein
Chr01	7795335	C	hom	T	T	T	T	T	T	T	T	T	T	Potri.001G098700	Transducin/WD40 repeat-like superfamily protein
Chr01	7795572	T	hom	G	G	G	G	G	G	G	G	G	G	Potri.001G098700	Transducin/WD40 repeat-like superfamily protein
Chr01	7797559	C	hom	G	G	G	G	G	G	G	G	G	G	Potri.001G098700	Transducin/WD40 repeat-like superfamily protein
Chr01	7812742	G	hom	T	T	T	T	T	T	T	T	T	T	Potri.001G099000	WRKY DNA-binding protein 27
Chr01	7821486	T	hom	G	G	G	G	G	G	G	G	G	G	Potri.001G099100	sporulation 11-2
Chr01	7855906	A	hom	G	G	G	G	G	G	G	G	G	G	Potri.001G099400	1-aminocyclopropane-1-carboxylic acid (acc) synthase 6
Chr01	7867353	C	hom	T	T	T	T	T	T	T	T	T	T	Potri.001G099600	monodehydroascorbate reductase 6
Chr01	7868325	A	hom	G	G	G	G	G	G	G	G	G	G	Potri.001G099600	monodehydroascorbate reductase 6
Chr01	7880181	A	hom	T	T	T	T	T	T	T	T	T	T	Potri.001G099700	from the Czech \'roh\' meaning \'corner\'
Chr01	7900939	A	hom	G	G	G	G	G	G	G	G	G	G	Potri.001G099800	myb domain protein 103
Chr01	7918463	C	hom	A	A	A	A	A	A	A	A	A	A	Potri.001G099900	MAP kinase 6
Chr01	7952823	T	hom	G	G	G	G	G	G	G	G	G	G	Potri.001G100300	null
Chr01	7962523	G	hom	C	C	C	C	C	C	C	C	C	C	Potri.001G100600	Pentatricopeptide repeat (PPR) superfamily protein
Chr01	7963372	T	hom	C	C	C	C	C	C	C	C	C	C	Potri.001G100600	Pentatricopeptide repeat (PPR) superfamily protein
Chr01	7963787	G	hom	T	T	T	T	T	T	T	T	T	T	Potri.001G100600	Pentatricopeptide repeat (PPR) superfamily protein
Chr01	7964343	C	hom	G	G	G	G	G	G	G	G	G	G	Potri.001G100600	Pentatricopeptide repeat (PPR) superfamily protein
Chr01	7964382	C	hom	T	T	T	T	T	T	T	T	T	T	Potri.001G100600	Pentatricopeptide repeat (PPR) superfamily protein
Chr01	7975252	A	hom	C	C	C	C	C	C	C	C	C	C	Potri.001G100700	Protein of unknown function (DUF604)
Chr01	7978041	A	hom	G	G	G	G	G	G	G	G	G	G	Potri.001G100700	Protein of unknown function (DUF604)
Chr01	7988104	T	hom	C	C	C	C	C	C	C	C	C	C	Potri.001G100800	POX (plant homeobox) family protein
Chr01	8020389	T	hom	C	C	C	C	C	C	C	C	C	C	Potri.001G100900	BTB/POZ domain-containing protein
Chr01	8043786	C	het	G	G	G	G	G	G	G	G	G	G	Potri.001G101100	PLAC8 family protein
Chr01	8052635	C	hom	G	G	G	G	G	G	G	G	G	G	Potri.001G101200	CCT motif family protein
Chr01	8118534	T	hom	C	C	C	C	C	C	C	C	C	C	Potri.001G101700	RING/U-box superfamily protein
Chr01	8128499	C	hom	T	T	T	T	T	T	T	T	T	T	Potri.001G101800	ARID/BRIGHT DNA-binding domain;ELM2 domain protein
Chr01	8130806	T	hom	C	C	C	C	C	C	C	C	C	C	Potri.001G101800	ARID/BRIGHT DNA-binding domain;ELM2 domain protein
Chr01	8131110	T	hom	C	C	C	C	C	C	C	C	C	C	Potri.001G101800	ARID/BRIGHT DNA-binding domain;ELM2 domain protein
Chr01	8160593	T	hom	C	C	C	C	C	C	C	C	C	C	Potri.001G102100	Peptidase M1 family protein
Chr01	8170487	C	hom	T	T	T	T	T	T	T	T	T	T	Potri.001G102200	hydroxyproline-rich glycoprotein family protein
Chr01	8170986	A	hom	G	G	G	G	G	G	G	G	G	G	Potri.001G102200	hydroxyproline-rich glycoprotein family protein
Chr01	8171165	G	hom	A	A	A	A	A	A	A	A	A	A	Potri.001G102200	hydroxyproline-rich glycoprotein family protein
Chr01	8180085	T	hom	A	A	A	A	A	A	A	A	A	A	Potri.001G102300	BTB/POZ domain with WD40/YVTN repeat-like protein
Chr01	8180312	C	hom	T	T	T	T	T	T	T	T	T	T	Potri.001G102300	BTB/POZ domain with WD40/YVTN repeat-like protein
Chr01	8193302	T	hom	A	A	A	A	A	A	A	A	A	A	Potri.001G102500	P-loop containing nucleoside triphosphate hydrolases superfamily protein
Chr01	8193400	G	hom	C	C	C	C	C	C	C	C	C	C	Potri.001G102500	P-loop containing nucleoside triphosphate hydrolases superfamily protein
Chr01	8193410	T	hom	A	A	A	A	A	A	A	A	A	A	Potri.001G102500	P-loop containing nucleoside triphosphate hydrolases superfamily protein
Chr01	8193983	G	hom	A	A	A	A	A	A	A	A	A	A	Potri.001G102500	P-loop containing nucleoside triphosphate hydrolases superfamily protein
Chr01	8194200	A	hom	G	G	G	G	G	G	G	G	G	G	Potri.001G102500	P-loop containing nucleoside triphosphate hydrolases superfamily protein
Chr01	8209821	T	hom	A	A	A	A	A	A	A	A	A	A	Potri.001G102900	Protein kinase superfamily protein
Chr01	8209882	G	hom	A	A	A	A	A	A	A	A	A	A	Potri.001G102900	Protein kinase superfamily protein
Chr01	8210111	A	hom	T	T	T	T	T	T	T	T	T	T	Potri.001G102900	Protein kinase superfamily protein
Chr01	8219286	G	hom	A	A	A	A	A	A	A	A	A	A	Potri.001G103100	SIGNAL PEPTIDE PEPTIDASE-LIKE 2
Chr01	8219617	G	hom	A	A	A	A	A	A	A	A	A	A	Potri.001G103100	SIGNAL PEPTIDE PEPTIDASE-LIKE 2
Chr01	8219668	G	hom	A	A	A	A	A	A	A	A	A	A	Potri.001G103100	SIGNAL PEPTIDE PEPTIDASE-LIKE 2
Chr01	8219693	T	hom	A	A	A	A	A	A	A	A	A	A	Potri.001G103100	SIGNAL PEPTIDE PEPTIDASE-LIKE 2
Chr01	8224845	A	hom	T	T	T	T	T	T	T	T	T	T	Potri.001G103200	null
Chr01	8224940	G	hom	C	C	C	C	C	C	C	C	C	C	Potri.001G103200	null
Chr01	8224964	T	hom	C	C	C	C	C	C	C	C	C	C	Potri.001G103200	null
Chr01	8225113	G	hom	T	T	T	T	T	T	T	T	T	T	Potri.001G103200	null
Chr01	8225706	C	hom	T	T	T	T	T	T	T	T	T	T	Potri.001G103200	null
Chr01	8226129	G	hom	C	C	C	C	C	C	C	C	C	C	Potri.001G103200	null
Chr01	8231844	G	hom	A	A	A	A	A	A	A	A	A	A	Potri.001G103300	acid-amino acid ligases;ligases;ATP binding;ATP binding;ligases
Chr01	8232151	T	hom	G	G	G	G	G	G	G	G	G	G	Potri.001G103300	acid-amino acid ligases;ligases;ATP binding;ATP binding;ligases
Chr01	8242444	C	hom	G	G	G	G	G	G	G	G	G	G	Potri.001G103400	Protein of unknown function (DUF3741)
Chr01	8243207	C	hom	A	A	A	A	A	A	A	A	A	A	Potri.001G103400	Protein of unknown function (DUF3741)
Chr01	8243544	C	hom	T	T	T	T	T	T	T	T	T	T	Potri.001G103400	Protein of unknown function (DUF3741)
Chr01	8243587	G	hom	T	T	T	T	T	T	T	T	T	T	Potri.001G103400	Protein of unknown function (DUF3741)
Chr01	8244035	A	hom	T	T	C	C	C	C	C	C	C	C	Potri.001G103400	Protein of unknown function (DUF3741)
Chr01	8244259	T	hom	A	A	A	A	A	A	A	A	A	A	Potri.001G103400	Protein of unknown function (DUF3741)
Chr01	8250969	T	hom	C	C	C	C	C	C	C	C	C	C	Potri.001G103600	basic helix-loop-helix (bHLH) DNA-binding superfamily protein
Chr01	8254124	T	hom	G	G	G	G	G	G	G	G	G	G	Potri.001G103600	basic helix-loop-helix (bHLH) DNA-binding superfamily protein
Chr01	8285804	C	hom	T	T	T	T	T	T	T	T	T	T	Potri.001G103900	RING/U-box superfamily protein
Chr01	8290898	A	hom	T	T	T	T	T	T	T	T	T	T	Potri.001G104000	P-loop nucleoside triphosphate hydrolases superfamily protein with CH (Calponin Homology) domain
Chr01	8296991	A	hom	T	T	T	T	T	T	T	T	T	T	Potri.001G104000	P-loop nucleoside triphosphate hydrolases superfamily protein with CH (Calponin Homology) domain
Chr01	8297551	C	hom	T	T	T	T	T	T	T	T	T	T	Potri.001G104000	P-loop nucleoside triphosphate hydrolases superfamily protein with CH (Calponin Homology) domain
Chr01	8298232	C	hom	A	A	A	A	A	A	A	A	A	A	Potri.001G104000	P-loop nucleoside triphosphate hydrolases superfamily protein with CH (Calponin Homology) domain
Chr01	8305925	T	hom	C	C	C	C	C	C	C	C	C	C	Potri.001G104200	Protein of unknown function (DUF3527)
Chr01	8306570	T	hom	C	C	C	C	C	C	C	G	C	C	Potri.001G104200	Protein of unknown function (DUF3527)
Chr01	8306714	A	hom	T	T	C	T	T	T	T	T	T	T	Potri.001G104200	Protein of unknown function (DUF3527)
Chr01	8340977	A	hom	C	C	C	C	C	C	C	C	C	C	Potri.001G104500	glutamate-cysteine ligase
Chr01	8345372	C	hom	T	T	T	T	T	T	T	T	T	T	Potri.001G104500	glutamate-cysteine ligase
Chr01	8345378	G	hom	A	A	A	A	A	A	A	A	A	A	Potri.001G104500	glutamate-cysteine ligase
Chr01	8350013	C	hom	T	T	T	T	T	T	T	T	T	T	Potri.001G104600	beta-6 tubulin
Chr01	8376030	G	hom	C	C	C	C	C	C	C	C	C	C	Potri.001G104900	AT hook motif DNA-binding family protein
Chr01	8384487	T	hom	C	C	C	C	C	C	C	C	C	C	Potri.001G105200	glutathione peroxidase 6
Chr01	8390710	T	hom	C	C	C	C	C	C	C	C	C	C	Potri.001G105300	root hair specific 8
Chr01	8391410	C	hom	T	T	T	T	T	T	T	T	T	T	Potri.001G105300	root hair specific 8
Chr01	8391669	C	hom	T	T	T	T	T	T	T	T	T	T	Potri.001G105300	root hair specific 8
Chr01	8405612	A	hom	G	G	G	G	G	G	G	G	G	G	Potri.001G105600	glutathione S-transferase THETA 2
Chr01	8428853	G	hom	A	A	A	A	A	A	A	A	A	A	Potri.001G105900	AMP-dependent synthetase and ligase family protein
Chr01	8429507	A	hom	G	G	G	G	G	G	G	G	G	G	Potri.001G105900	AMP-dependent synthetase and ligase family protein
Chr01	8429588	G	hom	C	C	C	C	C	C	C	C	C	C	Potri.001G105900	AMP-dependent synthetase and ligase family protein
Chr01	8471649	T	hom	C	C	C	C	C	C	C	C	C	C	Potri.001G106600	Leucine-rich repeat protein kinase family protein
Chr01	8480295	G	hom	A	A	A	A	A	A	A	A	A	A	Potri.001G106700	Myosin heavy chain-related protein
Chr01	8483762	C	hom	T	T	T	T	T	T	T	T	T	T	Potri.001G106700	Myosin heavy chain-related protein
Chr01	8497092	C	hom	G	G	G	G	G	G	G	G	G	G	Potri.001G106800	acyl-CoA sterol acyl transferase 1
Chr01	8514650	A	hom	C	C	C	C	C	C	C	C	C	C	Potri.001G107000	Remorin family protein
Chr01	8516222	G	hom	A	A	A	A	A	A	A	A	A	A	Potri.001G107000	Remorin family protein
Chr01	8519045	C	hom	A	A	A	A	A	A	A	A	A	A	Potri.001G107100	GATA type zinc finger transcription factor family protein
Chr01	8546287	A	hom	C	C	C	C	C	C	C	C	C	C	Potri.001G107500	Transcription initiation factor TFIIE, beta subunit
Chr01	8564234	T	het	G	G	G	G	G	G	G	G	G	G	Potri.001G107800	osmotin 34
Chr01	8574285	C	hom	A	A	G	A	G	A	G	G	G	G	Potri.001G107900	P-loop containing nucleoside triphosphate hydrolases superfamily protein
Chr01	8582651	A	hom	C	C	C	C	C	C	C	C	C	C	Potri.001G108100	winged-helix DNA-binding transcription factor family protein
Chr01	8599716	A	hom	T	T	T	T	T	T	T	T	T	T	Potri.001G108300	BON association protein 2
Chr01	8599815	C	hom	T	T	T	T	T	T	T	T	T	T	Potri.001G108300	BON association protein 2
Chr01	8603440	G	hom	C	C	C	C	C	C	C	C	C	C	Potri.001G108400	Protein of unknown function (DUF810)
Chr01	8613355	C	hom	A	A	A	A	A	A	A	A	A	A	Potri.001G108400	Protein of unknown function (DUF810)
Chr01	8624937	T	hom	C	C	C	C	C	C	C	C	C	C	Potri.001G108500	Tetratricopeptide repeat (TPR)-like superfamily protein
Chr01	8625084	T	hom	C	C	C	C	C	C	C	C	C	C	Potri.001G108500	Tetratricopeptide repeat (TPR)-like superfamily protein
Chr01	8625153	T	hom	C	C	C	C	C	C	C	C	C	C	Potri.001G108500	Tetratricopeptide repeat (TPR)-like superfamily protein
Chr01	8625162	A	hom	G	G	G	G	G	G	G	G	G	G	Potri.001G108500	Tetratricopeptide repeat (TPR)-like superfamily protein
Chr01	8625258	T	hom	C	C	C	C	C	C	C	C	C	C	Potri.001G108500	Tetratricopeptide repeat (TPR)-like superfamily protein
Chr01	8625396	A	hom	G	G	G	G	G	G	G	G	G	G	Potri.001G108500	Tetratricopeptide repeat (TPR)-like superfamily protein
Chr01	8625408	A	hom	G	G	G	G	G	G	G	G	G	G	Potri.001G108500	Tetratricopeptide repeat (TPR)-like superfamily protein
Chr01	8625521	T	hom	C	C	C	C	C	C	C	C	C	C	Potri.001G108500	Tetratricopeptide repeat (TPR)-like superfamily protein
Chr01	8625555	C	hom	T	T	T	T	T	T	T	T	T	T	Potri.001G108500	Tetratricopeptide repeat (TPR)-like superfamily protein
Chr01	8625604	T	hom	C	C	C	C	C	C	C	C	C	C	Potri.001G108500	Tetratricopeptide repeat (TPR)-like superfamily protein
Chr01	8625963	A	hom	G	G	G	G	G	G	G	G	G	G	Potri.001G108500	Tetratricopeptide repeat (TPR)-like superfamily protein
Chr01	8626101	A	hom	G	G	G	G	G	G	G	G	G	G	Potri.001G108500	Tetratricopeptide repeat (TPR)-like superfamily protein
Chr01	8626164	T	hom	C	C	C	C	C	C	C	C	C	C	Potri.001G108500	Tetratricopeptide repeat (TPR)-like superfamily protein
Chr01	8626450	T	hom	C	C	C	C	C	C	C	C	C	C	Potri.001G108500	Tetratricopeptide repeat (TPR)-like superfamily protein
Chr01	8644921	A	hom	G	G	T	G	G	G	G	G	G	G	Potri.001G108700	RHOMBOID-like 2
Chr01	8652262	T	hom	G	G	G	G	G	G	G	G	G	G	Potri.001G108800	IQ-domain 22
Chr01	8667271	G	hom	A	A	A	A	A	A	A	A	A	A	Potri.001G109000	hapless 2
Chr01	8675664	C	hom	T	T	T	T	T	T	T	T	T	T	Potri.001G109100	cytochrome P450, family 87, subfamily A, polypeptide 2
Chr01	8691145	C	hom	A	A	A	A	A	A	A	A	A	A	Potri.001G109300	cytochrome P450, family 76, subfamily C, polypeptide 6
Chr01	8692069	C	hom	T	T	T	T	T	T	T	T	T	T	Potri.001G109300	cytochrome P450, family 76, subfamily C, polypeptide 6
Chr01	8695112	A	hom	C	C	C	C	C	C	C	C	C	C	Potri.001G109400	GRAS family transcription factor
Chr01	8696195	C	hom	A	A	A	A	A	A	A	A	A	A	Potri.001G109400	GRAS family transcription factor
Chr01	8703824	G	hom	T	T	T	T	T	T	T	T	T	T	Potri.001G109500	Ubiquitin-like superfamily protein
Chr01	8705316	C	hom	T	T	T	T	T	T	T	T	T	T	Potri.001G109500	Ubiquitin-like superfamily protein
Chr01	8743878	A	hom	T	T	T	T	T	T	T	T	T	T	Potri.001G110000	null
Chr01	8746328	C	hom	T	T	T	T	T	T	T	T	T	T	Potri.001G110000	null
Chr01	8764239	T	hom	G	G	G	G	G	G	G	G	G	G	Potri.001G110300	BCL-2-associated athanogene 1
Chr01	8764283	C	hom	A	A	A	A	A	A	A	A	A	A	Potri.001G110300	BCL-2-associated athanogene 1
Chr01	8765240	G	hom	C	C	C	C	C	C	C	C	C	C	Potri.001G110300	BCL-2-associated athanogene 1
Chr01	8796275	C	hom	T	T	T	T	T	T	T	T	T	T	Potri.001G110700	C-repeat-binding factor 4
Chr01	8806899	A	hom	G	G	G	G	G	G	G	G	G	G	Potri.001G110900	null
Chr01	8809411	A	hom	T	T	T	T	T	T	T	T	T	T	Potri.001G110900	null
Chr01	8809763	G	hom	A	A	A	A	A	A	A	A	A	A	Potri.001G110900	null
Chr01	8822563	G	hom	C	C	C	C	C	C	C	C	C	C	Potri.001G111100	Pleckstrin homology (PH) domain superfamily protein
Chr01	8822596	G	hom	A	A	A	A	A	A	A	A	A	A	Potri.001G111100	Pleckstrin homology (PH) domain superfamily protein
Chr01	8847403	G	hom	A	A	A	A	A	A	A	A	A	A	Potri.001G111300	nuclear RNA polymerase D1A
Chr01	8851382	C	hom	A	A	A	A	A	A	A	A	A	A	Potri.001G111300	nuclear RNA polymerase D1A
Chr01	8854351	A	hom	G	G	G	G	G	G	G	G	G	G	Potri.001G111300	nuclear RNA polymerase D1A
Chr01	8876911	G	hom	C	C	C	C	C	C	C	C	C	C	Potri.001G111400	Major Facilitator Superfamily with SPX (SYG1/Pho81/XPR1) domain-containing protein
Chr01	8923374	A	hom	G	G	G	G	G	G	G	G	C	G	Potri.001G111900	subtilase 4.12
Chr01	8924856	C	hom	T	T	T	T	T	T	T	T	T	T	Potri.001G112000	nucleotide-rhamnose synthase/epimerase-reductase
Chr01	8957948	A	hom	T	T	T	T	T	T	T	T	T	T	Potri.001G112300	Protein of unknown function (DUF544)
Chr01	8960095	C	hom	T	T	T	T	T	T	T	T	T	T	Potri.001G112300	Protein of unknown function (DUF544)
Chr01	8984276	A	hom	G	G	G	G	G	G	G	G	G	G	Potri.001G112400	AGAMOUS-like 19
Chr01	8996817	T	hom	A	A	A	A	A	A	A	A	A	A	Potri.001G112500	non-yellowing 1
Chr01	8997155	G	hom	T	T	T	T	T	T	T	T	T	T	Potri.001G112500	non-yellowing 1
Chr01	9015829	A	hom	C	C	C	C	C	C	C	C	C	C	Potri.001G112700	FIZZY-related 2
Chr01	9016092	A	hom	C	C	C	C	C	C	C	C	C	C	Potri.001G112700	FIZZY-related 2
Chr01	9020743	A	hom	G	G	G	G	G	G	G	G	G	G	Potri.001G112800	Protein of unknown function (DUF1191)
Chr01	9022269	G	hom	T	T	T	T	T	T	T	T	T	T	Potri.001G112900	expansin A7
Chr01	9022348	G	hom	C	C	C	C	C	C	C	C	C	C	Potri.001G112900	expansin A7
Chr01	9027338	T	hom	C	C	C	C	C	C	C	C	C	C	Potri.001G113000	PGR5-LIKE A
Chr01	9041979	G	hom	T	T	T	T	T	T	T	T	T	T	Potri.001G113100	leucoanthocyanidin dioxygenase
Chr01	9058208	T	hom	A	A	A	A	A	A	A	A	A	A	Potri.001G113300	D-isomer specific 2-hydroxyacid dehydrogenase family protein
Chr01	9058271	C	hom	G	G	G	G	G	G	G	G	G	G	Potri.001G113300	D-isomer specific 2-hydroxyacid dehydrogenase family protein
Chr01	9058386	T	hom	A	A	A	A	A	A	A	A	A	A	Potri.001G113300	D-isomer specific 2-hydroxyacid dehydrogenase family protein
Chr01	9065939	A	hom	T	T	T	T	G	T	T	T	T	T	Potri.001G113400	basic helix-loop-helix (bHLH) DNA-binding superfamily protein
Chr01	9066203	A	hom	G	G	G	G	G	G	G	G	G	G	Potri.001G113400	basic helix-loop-helix (bHLH) DNA-binding superfamily protein
Chr01	9066428	T	hom	A	A	A	A	A	A	A	A	A	A	Potri.001G113400	basic helix-loop-helix (bHLH) DNA-binding superfamily protein
Chr01	9093387	C	hom	T	T	T	T	T	T	T	T	T	T	Potri.001G113700	Subtilase family protein
Chr01	9094436	T	hom	C	C	C	C	C	C	C	C	C	C	Potri.001G113700	Subtilase family protein
Chr01	9103360	T	hom	G	G	G	G	G	G	G	G	G	G	Potri.001G113800	copper chaperone for SOD1
Chr01	9104397	A	hom	T	T	T	T	T	T	T	T	T	T	Potri.001G113800	copper chaperone for SOD1
Chr01	9111711	C	hom	T	T	T	T	T	T	T	T	T	T	Potri.001G113900	cytochrome P450, family 76, subfamily C, polypeptide 4
Chr01	9112197	A	hom	T	T	T	T	T	T	T	T	T	T	Potri.001G113900	cytochrome P450, family 76, subfamily C, polypeptide 4
Chr01	9112982	G	hom	T	T	T	T	T	T	T	T	T	T	Potri.001G113900	cytochrome P450, family 76, subfamily C, polypeptide 4
Chr01	9113066	T	hom	C	C	C	C	C	C	C	C	C	C	Potri.001G113900	cytochrome P450, family 76, subfamily C, polypeptide 4
Chr01	9113285	G	hom	C	C	C	C	C	C	C	C	C	C	Potri.001G113900	cytochrome P450, family 76, subfamily C, polypeptide 4
Chr01	9121543	G	hom	A	A	A	A	A	A	A	A	A	A	Potri.001G114000	growth-regulating factor 7
Chr01	9142685	T	hom	G	G	G	G	G	G	G	G	G	G	Potri.001G114300	C4-dicarboxylate transporter/malic acid transport protein
Chr01	9144454	A	hom	G	G	G	G	G	G	G	G	G	G	Potri.001G114400	Cell cycle regulated microtubule associated protein
Chr01	9165125	T	hom	G	G	G	G	G	G	G	G	G	G	Potri.001G114600	SNARE associated Golgi protein family
Chr01	9170307	A	hom	G	G	G	G	G	G	G	G	G	G	Potri.001G114700	Sodium Bile acid symporter family
Chr01	9185898	G	hom	C	C	C	C	C	C	C	C	C	C	Potri.001G115000	A20/AN1-like zinc finger family protein
Chr01	9197045	G	hom	A	A	A	A	A	A	A	A	A	A	Potri.001G115100	armadillo repeat kinesin 3
Chr01	9201413	G	hom	A	A	A	A	A	A	A	A	A	A	Potri.001G115100	armadillo repeat kinesin 3
Chr01	9238781	C	hom	G	G	G	G	G	G	G	G	G	G	Potri.001G115400	MATE efflux family protein
Chr01	9238821	C	hom	T	T	T	T	T	T	T	T	T	T	Potri.001G115400	MATE efflux family protein
Chr01	9239919	C	hom	T	T	T	T	T	T	T	T	T	T	Potri.001G115400	MATE efflux family protein
Chr01	9266432	C	hom	T	T	T	T	T	T	T	T	T	T	Potri.001G115600	ACT domain repeat 8
Chr01	9291150	C	hom	G	G	G	G	G	G	G	G	G	G	Potri.001G115900	CLP protease proteolytic subunit 2
Chr01	9316541	T	hom	A	A	A	A	A	A	A	A	A	A	Potri.001G116200	null
Chr01	9316621	A	hom	G	G	G	G	G	G	G	G	G	G	Potri.001G116200	null
Chr01	9317163	A	hom	T	T	T	T	T	T	T	T	T	T	Potri.001G116200	null
Chr01	9317527	C	hom	T	T	T	T	A	T	T	A	T	T	Potri.001G116200	null
Chr01	9329264	T	hom	C	C	C	C	C	C	C	C	C	C	Potri.001G116400	chloroplast ribosomal protein S15
Chr01	9334760	G	hom	A	A	A	A	A	A	A	A	A	A	Potri.001G116500	sterol-4alpha-methyl oxidase 1-1
Chr01	9348590	T	hom	G	G	G	G	G	G	G	G	G	G	Potri.001G116600	null
Chr01	9348739	T	hom	G	G	G	G	G	G	G	G	G	G	Potri.001G116600	null
Chr01	9349521	G	hom	A	A	A	A	A	A	A	A	A	A	Potri.001G116600	null
Chr01	9372919	G	hom	A	A	A	A	A	A	A	A	A	A	Potri.001G116800	photolyase 1
Chr01	9378064	A	hom	C	C	C	G	C	G	G	G	G	G	Potri.001G116900	Sec1/munc18-like (SM) proteins superfamily
Chr01	9391038	G	hom	C	C	C	C	C	C	C	C	C	C	Potri.001G117000	null
Chr01	9392133	C	hom	T	T	G	T	T	T	T	T	T	T	Potri.001G117000	null
Chr01	9400378	C	hom	T	T	T	T	T	T	T	T	T	T	Potri.001G117100	DHHC-type zinc finger family protein
Chr01	9413513	C	hom	T	T	T	T	T	T	T	T	T	T	Potri.001G117200	cullin 1
Chr01	9420732	C	hom	G	G	G	G	G	G	G	G	G	G	Potri.001G117400	glycine-rich protein
Chr01	9422350	A	hom	G	G	G	G	G	G	G	G	G	G	Potri.001G117400	glycine-rich protein
Chr01	9423962	C	hom	T	T	T	T	T	T	T	T	T	T	Potri.001G117500	Class I peptide chain release factor
Chr01	9429466	T	hom	C	C	C	C	C	C	C	C	C	C	Potri.001G117500	Class I peptide chain release factor
Chr01	9430501	G	hom	C	C	C	C	C	C	C	C	C	C	Potri.001G117600	Protein of unknown function (DUF1442)
Chr01	9444675	A	hom	G	G	G	G	T	G	G	G	G	G	Potri.001G117800	Leucine-rich repeat protein kinase family protein
Chr01	9445970	T	hom	G	G	G	G	G	G	G	G	G	G	Potri.001G117800	Leucine-rich repeat protein kinase family protein
Chr01	9472281	G	hom	A	A	A	A	A	A	A	A	A	A	Potri.001G118000	alpha/beta-Hydrolases superfamily protein
Chr01	9489899	G	hom	A	A	A	A	A	A	A	A	A	A	Potri.001G118200	Copper amine oxidase family protein
Chr01	9506737	T	hom	C	C	C	C	C	C	C	C	C	C	Potri.001G118400	cytochrome P450, family 706, subfamily A, polypeptide 4
Chr01	9506796	C	hom	T	T	T	T	T	T	T	T	T	T	Potri.001G118400	cytochrome P450, family 706, subfamily A, polypeptide 4
Chr01	9507289	T	hom	C	C	G	C	C	C	C	C	C	C	Potri.001G118400	cytochrome P450, family 706, subfamily A, polypeptide 4
Chr01	9512205	G	hom	T	T	T	T	T	T	T	T	T	T	Potri.001G118500	cytochrome P450, family 706, subfamily A, polypeptide 6
Chr01	9520444	C	hom	T	T	T	T	T	T	T	T	T	T	Potri.001G118600	null
Chr01	9524641	T	hom	G	G	G	G	G	G	G	G	G	G	Potri.001G118700	copper ion binding
Chr01	9532913	T	hom	G	G	G	G	G	G	G	G	G	G	Potri.001G118800	myb domain protein 42
Chr01	9545769	G	hom	C	C	C	C	C	C	C	C	C	C	Potri.001G118900	tetraticopeptide domain-containing thioredoxin
Chr01	9547376	A	hom	C	C	C	C	C	C	C	C	C	C	Potri.001G118900	tetraticopeptide domain-containing thioredoxin
Chr01	9547674	C	hom	T	T	T	T	T	T	T	T	T	T	Potri.001G118900	tetraticopeptide domain-containing thioredoxin
Chr01	9563118	A	hom	C	C	C	C	C	C	C	C	C	C	Potri.001G119100	null
Chr01	9563119	T	hom	A	A	A	A	A	A	A	A	A	A	Potri.001G119100	null
Chr01	9574272	G	hom	A	A	A	A	A	A	A	A	A	A	Potri.001G119300	Plant invertase/pectin methylesterase inhibitor superfamily protein
Chr01	9574508	G	hom	A	A	A	A	A	A	A	A	A	A	Potri.001G119300	Plant invertase/pectin methylesterase inhibitor superfamily protein
Chr01	9584169	G	hom	T	T	T	T	T	T	T	T	T	T	Potri.001G119500	stress-inducible protein, putative
Chr01	9600200	A	hom	G	G	G	G	G	G	G	G	G	G	Potri.001G119700	Terpenoid synthases superfamily protein
Chr01	9600641	G	hom	T	T	T	T	T	T	T	T	T	T	Potri.001G119700	Terpenoid synthases superfamily protein
Chr01	9604542	G	hom	A	A	A	A	A	A	A	A	A	A	Potri.001G119800	beta vacuolar processing enzyme
Chr01	9609075	A	hom	T	T	T	T	T	T	T	T	T	T	Potri.001G119800	beta vacuolar processing enzyme
Chr01	9609122	A	hom	G	G	G	G	G	G	G	G	G	G	Potri.001G119800	beta vacuolar processing enzyme
Chr01	9609438	A	hom	G	G	G	G	G	G	G	G	G	G	Potri.001G119800	beta vacuolar processing enzyme
Chr01	9612628	G	hom	A	A	A	A	A	A	A	A	A	A	Potri.001G119900	SAUR-like auxin-responsive protein family
Chr01	9670601	G	hom	A	A	A	A	A	A	A	A	A	A	Potri.001G120200	Plant-specific transcription factor YABBY family protein
Chr01	9692645	A	hom	T	T	T	T	T	T	T	T	T	T	Potri.001G120400	Aldolase superfamily protein
Chr01	9701193	G	hom	T	T	T	T	T	T	T	T	T	T	Potri.001G120500	Haloacid dehalogenase-like hydrolase (HAD) superfamily protein
Chr01	9704033	T	hom	C	C	C	C	C	C	C	C	C	C	Potri.001G120600	null
Chr01	9725535	A	hom	T	T	T	T	T	T	T	T	T	T	Potri.001G120700	null
Chr01	9758156	C	hom	A	A	A	A	A	A	A	A	A	A	Potri.001G121100	Flavin-binding monooxygenase family protein
Chr01	9758340	T	hom	C	C	C	C	C	C	C	C	C	C	Potri.001G121100	Flavin-binding monooxygenase family protein
Chr01	9758763	C	hom	T	T	T	T	T	T	T	T	T	T	Potri.001G121100	Flavin-binding monooxygenase family protein
Chr01	9780294	C	hom	T	T	T	T	T	T	T	T	T	T	Potri.001G121200	Plant protein of unknown function (DUF863)
Chr01	9780361	T	hom	G	G	G	G	G	G	G	G	G	G	Potri.001G121200	Plant protein of unknown function (DUF863)
Chr01	9781619	G	hom	A	A	A	A	A	A	A	A	A	A	Potri.001G121200	Plant protein of unknown function (DUF863)
Chr01	9781887	T	hom	A	A	A	A	A	A	A	A	A	A	Potri.001G121200	Plant protein of unknown function (DUF863)
Chr01	9789035	C	hom	G	G	G	G	G	G	G	G	G	G	Potri.001G121300	WRKY DNA-binding protein 21
Chr01	9789324	C	hom	T	T	T	T	T	T	T	T	T	T	Potri.001G121300	WRKY DNA-binding protein 21
Chr01	9821582	C	hom	T	T	T	T	T	T	T	T	T	T	Potri.001G121600	null
Chr01	9920391	C	hom	G	G	G	G	G	G	G	G	G	G	Potri.001G122600	null
Chr01	9949932	A	hom	T	T	T	T	T	T	T	T	T	T	Potri.001G122800	GRAS family transcription factor
Chr01	9950462	G	hom	C	C	C	C	C	C	C	C	C	C	Potri.001G122800	GRAS family transcription factor
Chr01	9964978	T	hom	C	C	C	C	C	C	C	C	C	C	Potri.001G123100	null
Chr01	9968948	C	hom	T	T	T	T	G	T	T	T	T	T	Potri.001G123100	null
Chr01	9976456	T	hom	G	G	G	G	G	G	G	G	G	G	Potri.001G123200	Family of unknown function (DUF577)
Chr01	9988719	A	hom	G	G	G	G	G	G	G	G	G	G	Potri.001G123400	chromatin remodeling 4
Chr01	9989391	T	hom	C	C	C	C	C	C	C	C	C	C	Potri.001G123400	chromatin remodeling 4
Chr01	9990538	C	hom	T	T	T	T	T	T	T	T	T	T	Potri.001G123400	chromatin remodeling 4
Chr01	9990541	G	hom	T	T	T	T	T	T	T	T	T	T	Potri.001G123400	chromatin remodeling 4
Chr01	9990747	C	hom	G	G	G	G	G	G	G	G	G	G	Potri.001G123400	chromatin remodeling 4
Chr01	9996691	C	hom	T	T	T	T	T	T	T	T	T	T	Potri.001G123400	chromatin remodeling 4
Chr01	9997275	G	hom	C	C	C	C	C	C	C	C	C	C	Potri.001G123400	chromatin remodeling 4
Chr01	9997760	C	hom	A	A	A	A	A	A	A	A	A	A	Potri.001G123400	chromatin remodeling 4
Chr01	9999091	A	hom	T	C	C	C	C	C	C	C	C	C	Potri.001G123400	chromatin remodeling 4
Chr01	10010753	C	hom	G	G	G	G	G	G	G	G	G	G	Potri.001G123500	Protein kinase superfamily protein with octicosapeptide/Phox/Bem1p domain
Chr01	10010826	C	hom	T	T	T	T	T	T	T	T	T	T	Potri.001G123500	Protein kinase superfamily protein with octicosapeptide/Phox/Bem1p domain
Chr01	10011178	C	hom	G	G	G	G	G	G	G	G	G	G	Potri.001G123500	Protein kinase superfamily protein with octicosapeptide/Phox/Bem1p domain
Chr01	10011725	C	hom	G	G	G	G	G	G	G	G	G	G	Potri.001G123500	Protein kinase superfamily protein with octicosapeptide/Phox/Bem1p domain
Chr01	10011801	G	hom	T	T	T	T	T	T	T	T	T	T	Potri.001G123500	Protein kinase superfamily protein with octicosapeptide/Phox/Bem1p domain
Chr01	10012476	T	hom	C	C	C	C	C	C	C	C	C	C	Potri.001G123500	Protein kinase superfamily protein with octicosapeptide/Phox/Bem1p domain
Chr01	10020682	A	hom	C	C	C	C	C	C	C	C	C	C	Potri.001G123600	Translation elongation factor EFG/EF2 protein
Chr01	10023007	G	hom	T	T	T	T	T	T	T	T	T	T	Potri.001G123600	Translation elongation factor EFG/EF2 protein
Chr01	10023032	A	hom	G	G	G	G	G	G	G	G	G	G	Potri.001G123600	Translation elongation factor EFG/EF2 protein
Chr01	10027145	T	hom	C	C	C	C	C	C	C	C	C	C	Potri.001G123600	Translation elongation factor EFG/EF2 protein
Chr01	10036705	T	hom	C	C	C	C	C	C	C	C	C	C	Potri.001G123700	K+ uptake permease 11
Chr01	10040657	G	hom	C	C	C	C	C	C	C	C	C	C	Potri.001G123700	K+ uptake permease 11
Chr01	10048427	C	hom	T	T	T	T	T	T	T	T	T	T	Potri.001G123800	K+ uptake permease 11
Chr01	10048778	T	hom	A	A	A	A	A	A	A	A	A	A	Potri.001G123800	K+ uptake permease 11
Chr01	10081178	C	hom	T	T	T	T	T	T	T	T	T	T	Potri.001G124000	RPM1 interacting protein 2
Chr01	10081264	G	hom	A	A	A	A	A	A	A	A	A	A	Potri.001G124000	RPM1 interacting protein 2
Chr01	10104460	G	hom	A	A	A	A	A	A	A	A	A	A	Potri.001G124200	phosphate starvation-induced gene 3
Chr01	10122748	T	hom	C	C	C	C	C	C	C	C	C	C	Potri.001G124400	peroxin 11B
Chr01	10126467	T	hom	A	A	A	A	A	A	A	A	A	A	Potri.001G124500	PLAC8 family protein
Chr01	10142719	A	hom	G	G	G	G	G	G	G	G	G	G	Potri.001G124900	P-loop containing nucleoside triphosphate hydrolases superfamily protein
Chr01	10147436	T	hom	C	C	C	C	C	C	C	C	C	C	Potri.001G125000	structural maintenance of chromosomes 2
Chr01	10148006	C	hom	A	A	A	A	A	A	A	A	A	A	Potri.001G125000	structural maintenance of chromosomes 2
Chr01	10148802	A	hom	G	G	G	G	G	G	G	G	G	G	Potri.001G125000	structural maintenance of chromosomes 2
Chr01	10149416	G	hom	A	A	A	A	A	A	A	A	A	A	Potri.001G125000	structural maintenance of chromosomes 2
Chr01	10150289	C	hom	G	G	G	G	G	G	G	G	G	G	Potri.001G125000	structural maintenance of chromosomes 2
Chr01	10150385	G	hom	A	A	A	A	A	A	A	A	A	A	Potri.001G125000	structural maintenance of chromosomes 2
Chr01	10152237	G	hom	A	A	A	A	A	A	A	A	A	A	Potri.001G125000	structural maintenance of chromosomes 2
Chr01	10185888	C	hom	G	G	G	G	G	G	G	G	G	G	Potri.001G125600	general regulatory factor 9
Chr01	10185951	C	hom	G	G	G	G	G	G	G	G	G	G	Potri.001G125600	general regulatory factor 9
Chr01	10185990	A	hom	G	G	G	G	G	G	G	G	G	G	Potri.001G125600	general regulatory factor 9
Chr01	10191361	G	hom	T	T	T	T	T	T	T	T	T	T	Potri.001G125700	P-loop containing nucleoside triphosphate hydrolases superfamily protein
Chr01	10191387	C	hom	T	T	T	T	T	T	T	T	T	T	Potri.001G125700	P-loop containing nucleoside triphosphate hydrolases superfamily protein
Chr01	10198273	A	hom	T	T	T	T	T	T	T	T	T	T	Potri.001G125800	RNI-like superfamily protein
Chr01	10199226	G	hom	C	C	C	C	C	C	C	C	C	C	Potri.001G125800	RNI-like superfamily protein
Chr01	10212965	T	hom	C	C	C	C	C	C	C	C	C	C	Potri.001G125900	C2H2-like zinc finger protein
Chr01	10213393	T	hom	G	G	G	G	G	G	G	G	G	G	Potri.001G125900	C2H2-like zinc finger protein
Chr01	10213692	T	hom	G	G	G	G	G	G	G	G	G	G	Potri.001G125900	C2H2-like zinc finger protein
Chr01	10224066	G	hom	C	C	C	C	C	C	C	C	C	C	Potri.001G126100	Leucine-rich repeat protein kinase family protein
Chr01	10224462	G	hom	C	C	C	C	C	C	C	C	C	C	Potri.001G126100	Leucine-rich repeat protein kinase family protein
Chr01	10251111	T	hom	C	C	C	C	C	C	C	C	C	C	Potri.001G126300	Uncharacterised conserved protein (UCP012943)
Chr01	10251324	A	hom	G	G	G	G	G	G	G	G	G	G	Potri.001G126300	Uncharacterised conserved protein (UCP012943)
Chr01	10251354	G	hom	A	A	A	A	A	A	A	A	A	A	Potri.001G126300	Uncharacterised conserved protein (UCP012943)
Chr01	10253156	G	hom	A	A	A	A	A	A	A	A	A	A	Potri.001G126300	Uncharacterised conserved protein (UCP012943)
Chr01	10254427	C	hom	A	A	A	A	A	A	A	A	A	A	Potri.001G126300	Uncharacterised conserved protein (UCP012943)
Chr01	10284284	G	hom	A	A	A	A	A	A	A	A	A	A	Potri.001G126700	biotin F
Chr01	10284287	G	hom	A	A	A	A	A	A	A	A	A	A	Potri.001G126700	biotin F
Chr01	10294537	T	hom	G	G	G	G	G	G	G	G	G	G	Potri.001G126800	SWITCH1
Chr01	10305556	C	hom	G	G	G	G	G	G	G	G	G	G	Potri.001G127000	null
Chr01	10305682	A	hom	C	C	C	C	C	C	C	C	C	C	Potri.001G127000	null
Chr01	10305691	T	hom	C	C	C	C	C	C	C	C	C	C	Potri.001G127000	null
Chr01	10327123	A	hom	T	T	T	T	T	T	T	T	T	T	Potri.001G127400	HXXXD-type acyl-transferase family protein
Chr01	10327197	T	hom	C	C	C	C	C	C	C	C	C	C	Potri.001G127400	HXXXD-type acyl-transferase family protein
Chr01	10327993	C	hom	T	T	T	T	T	T	T	T	T	T	Potri.001G127400	HXXXD-type acyl-transferase family protein
Chr01	10328666	C	hom	T	T	T	T	T	T	T	T	T	T	Potri.001G127400	HXXXD-type acyl-transferase family protein
Chr01	10328813	T	hom	C	C	C	C	C	C	C	C	C	C	Potri.001G127400	HXXXD-type acyl-transferase family protein
Chr01	10328843	G	hom	C	C	A	C	T	C	C	T	C	C	Potri.001G127400	HXXXD-type acyl-transferase family protein
Chr01	10337196	G	hom	A	A	A	A	A	A	A	A	A	A	Potri.001G127600	HXXXD-type acyl-transferase family protein
Chr01	10337505	G	hom	A	A	A	A	A	A	A	A	A	A	Potri.001G127600	HXXXD-type acyl-transferase family protein
Chr01	10354710	C	hom	G	G	G	A	G	G	G	G	G	G	Potri.001G127800	null
Chr01	10357609	G	het	A	A	A	A	A	A	A	A	A	A	Potri.001G127900	Vacuolar iron transporter (VIT) family protein
Chr01	10357636	G	hom	A	A	A	A	A	A	A	A	A	A	Potri.001G127900	Vacuolar iron transporter (VIT) family protein
Chr01	10357764	A	hom	T	T	T	T	T	T	T	T	T	T	Potri.001G127900	Vacuolar iron transporter (VIT) family protein
Chr01	10357829	G	hom	A	A	A	A	A	A	A	A	A	A	Potri.001G127900	Vacuolar iron transporter (VIT) family protein
Chr01	10360301	A	hom	G	G	G	G	G	G	G	G	G	G	Potri.001G127900	Vacuolar iron transporter (VIT) family protein
Chr01	10365846	G	hom	A	A	A	A	A	A	A	A	A	A	Potri.001G128100	HXXXD-type acyl-transferase family protein
Chr01	10392310	A	hom	C	C	G	C	C	C	C	C	C	C	Potri.001G128300	UDP-Glycosyltransferase superfamily protein
Chr01	10395001	A	hom	T	T	T	T	T	T	T	T	T	T	Potri.001G128400	receptor like protein 6
Chr01	10395349	A	hom	G	G	G	G	G	G	G	G	G	G	Potri.001G128400	receptor like protein 6
Chr01	10395798	G	hom	T	T	T	T	T	T	T	T	T	T	Potri.001G128400	receptor like protein 6
Chr01	10395919	C	hom	G	G	G	G	G	G	G	G	G	G	Potri.001G128400	receptor like protein 6
Chr01	10395921	A	hom	G	G	G	G	G	G	G	G	G	G	Potri.001G128400	receptor like protein 6
Chr01	10396278	C	hom	T	T	T	T	T	T	T	T	T	T	Potri.001G128400	receptor like protein 6
Chr01	10396590	G	hom	A	A	A	A	A	A	A	A	A	A	Potri.001G128400	receptor like protein 6
Chr01	10396605	A	hom	G	G	G	G	G	G	G	G	G	G	Potri.001G128400	receptor like protein 6
Chr01	10396684	A	hom	G	G	G	G	G	G	G	G	G	G	Potri.001G128400	receptor like protein 6
Chr01	10396943	A	hom	C	C	C	C	C	C	C	C	C	C	Potri.001G128400	receptor like protein 6
Chr01	10413040	G	hom	A	A	A	A	A	A	A	A	A	A	Potri.001G128600	null
Chr01	10413256	G	hom	A	A	A	A	A	A	A	A	A	A	Potri.001G128600	null
Chr01	10413522	C	hom	A	A	A	A	A	A	A	A	A	A	Potri.001G128600	null
Chr01	10414444	G	hom	A	A	A	A	A	A	A	A	A	A	Potri.001G128700	cell division cycle 48B
Chr01	10428388	A	hom	C	C	C	C	C	C	C	C	C	C	Potri.001G128900	putrescine-binding periplasmic protein-related
Chr01	10442551	G	hom	A	A	A	A	A	A	A	A	A	A	Potri.001G129100	eukaryotic translation initiation factor 2 gamma subunit
Chr01	10453508	T	hom	G	G	G	G	G	G	G	G	G	G	Potri.001G129300	tetraspanin7
Chr01	10453906	C	hom	G	G	G	G	G	G	G	G	G	G	Potri.001G129300	tetraspanin7
Chr01	10454745	T	hom	C	C	C	C	C	C	C	C	C	C	Potri.001G129400	cytochrome P450, family 89, subfamily A, polypeptide 3
Chr01	10455278	G	hom	T	T	T	T	T	T	T	T	T	T	Potri.001G129400	cytochrome P450, family 89, subfamily A, polypeptide 3
Chr01	10456526	T	hom	C	C	C	C	C	C	C	C	C	C	Potri.001G129400	cytochrome P450, family 89, subfamily A, polypeptide 3
Chr01	10457375	G	hom	A	A	A	A	A	A	A	A	A	A	Potri.001G129400	cytochrome P450, family 89, subfamily A, polypeptide 3
Chr01	10473934	C	hom	T	T	T	T	T	T	T	T	T	T	Potri.001G129600	heteroglycan glucosidase 1
Chr01	10482356	A	hom	T	T	T	T	T	T	T	T	T	T	Potri.001G129600	heteroglycan glucosidase 1
Chr01	10486635	A	hom	C	C	C	C	C	C	C	C	C	C	Potri.001G129700	D111/G-patch domain-containing protein
Chr01	10502274	A	hom	G	G	G	G	G	G	G	G	G	G	Potri.001G129900	Homeodomain-like superfamily protein
Chr01	10518155	A	hom	T	T	T	T	T	T	T	T	T	T	Potri.001G130200	acyl-CoA-binding protein 6
Chr01	10518574	A	hom	C	C	C	C	C	C	C	C	C	C	Potri.001G130200	acyl-CoA-binding protein 6
Chr01	10519303	A	hom	G	G	G	G	G	G	G	G	G	G	Potri.001G130200	acyl-CoA-binding protein 6
Chr01	10522491	C	hom	T	T	T	T	T	T	T	T	T	T	Potri.001G130400	Tetratricopeptide repeat (TPR)-like superfamily protein
Chr01	10522548	C	hom	T	T	T	T	T	T	T	T	T	T	Potri.001G130400	Tetratricopeptide repeat (TPR)-like superfamily protein
Chr01	10523705	G	hom	T	T	T	T	T	T	T	T	T	T	Potri.001G130400	Tetratricopeptide repeat (TPR)-like superfamily protein
Chr01	10523859	G	hom	C	C	C	C	C	C	C	C	C	C	Potri.001G130400	Tetratricopeptide repeat (TPR)-like superfamily protein
Chr01	10523985	A	hom	T	T	T	T	T	T	T	T	T	T	Potri.001G130400	Tetratricopeptide repeat (TPR)-like superfamily protein
Chr01	10523986	A	hom	C	C	C	C	C	C	C	C	C	C	Potri.001G130400	Tetratricopeptide repeat (TPR)-like superfamily protein
Chr01	10526121	T	hom	G	G	G	G	G	G	G	G	G	G	Potri.001G130500	Ankyrin repeat family protein
Chr01	10530647	T	hom	C	C	C	C	C	C	C	C	C	C	Potri.001G130600	CLP protease P4
Chr01	10530649	T	hom	C	C	C	C	C	C	C	C	C	C	Potri.001G130600	CLP protease P4
Chr01	10532933	A	hom	G	G	G	G	G	G	G	G	G	G	Potri.001G130700	TRAF-like family protein
Chr01	10533154	C	hom	T	T	T	T	T	T	T	T	T	T	Potri.001G130700	TRAF-like family protein
Chr01	10533257	A	hom	C	C	C	C	C	C	C	C	C	C	Potri.001G130700	TRAF-like family protein
Chr01	10537846	C	hom	A	A	A	A	A	G	A	A	A	A	Potri.001G130800	null
Chr01	10543543	T	hom	C	C	C	C	C	C	C	C	C	C	Potri.001G130900	null
Chr01	10557111	C	hom	T	T	T	T	T	T	T	T	T	T	Potri.001G131300	null
Chr01	10557166	G	hom	T	T	T	T	T	T	T	T	T	T	Potri.001G131300	null
Chr01	10557594	A	hom	G	G	G	G	G	G	G	G	G	G	Potri.001G131300	null
Chr01	10599670	G	hom	A	A	A	A	A	A	A	A	A	A	Potri.001G131600	null
Chr01	10601551	G	hom	A	A	A	A	A	A	A	A	A	A	Potri.001G131700	null
Chr01	10634777	G	hom	C	C	C	C	C	C	C	C	C	C	Potri.001G132100	null
Chr01	10643598	C	hom	G	G	G	G	G	G	G	G	G	G	Potri.001G132300	S phase kinase-associated protein 1
Chr01	10643924	T	het	C	C	C	C	C	C	C	C	C	C	Potri.001G132300	S phase kinase-associated protein 1
Chr01	10651885	C	hom	G	G	G	G	G	G	G	G	G	G	Potri.001G132500	HSP20-like chaperones superfamily protein
Chr01	10651969	A	hom	G	G	G	G	G	G	G	G	G	G	Potri.001G132500	HSP20-like chaperones superfamily protein
Chr01	10652110	C	hom	T	T	T	T	T	T	T	T	T	T	Potri.001G132500	HSP20-like chaperones superfamily protein
Chr01	10652143	T	hom	C	C	C	C	C	C	C	C	C	C	Potri.001G132500	HSP20-like chaperones superfamily protein
Chr01	10692440	G	hom	C	C	C	C	C	C	C	C	C	C	Potri.001G132900	ENHANCED DISEASE RESISTANCE 2
Chr01	10699937	T	hom	C	C	C	C	C	C	C	C	C	C	Potri.001G133000	UDP-glucosyltransferase 73B2
Chr01	10700776	T	hom	A	A	A	A	A	A	A	A	A	A	Potri.001G133000	UDP-glucosyltransferase 73B2
Chr01	10702279	C	hom	T	T	T	T	T	T	T	T	T	T	Potri.001G133100	UDP-glucosyl transferase 85A4
Chr01	10702326	T	hom	C	C	C	C	C	C	C	C	C	C	Potri.001G133100	UDP-glucosyl transferase 85A4
Chr01	10702333	C	hom	T	T	T	T	T	T	T	T	T	T	Potri.001G133100	UDP-glucosyl transferase 85A4
Chr01	10702405	T	hom	A	A	A	A	A	A	A	A	A	A	Potri.001G133100	UDP-glucosyl transferase 85A4
Chr01	10702455	A	hom	C	T	T	T	T	T	T	T	T	T	Potri.001G133100	UDP-glucosyl transferase 85A4
Chr01	10702503	G	hom	A	A	A	A	A	A	A	A	A	A	Potri.001G133100	UDP-glucosyl transferase 85A4
Chr01	10707414	C	hom	T	T	T	T	T	A	T	T	T	T	Potri.001G133200	pinoresinol reductase 1
Chr01	10720607	T	hom	C	C	C	C	C	C	C	C	C	C	Potri.001G133400	Homeodomain-like superfamily protein
Chr01	10732086	A	hom	C	C	C	C	C	C	C	C	C	C	Potri.001G133500	plastid transcriptionally active 17
Chr01	10732692	G	hom	A	A	A	A	A	A	A	A	A	A	Potri.001G133500	plastid transcriptionally active 17
Chr01	10741269	C	hom	G	G	G	G	G	G	G	G	G	G	Potri.001G133600	Ribosomal protein L35
Chr01	10768637	C	hom	T	T	T	T	T	T	T	T	T	T	Potri.001G133900	basic pentacysteine 7
Chr01	10768849	A	hom	G	G	G	G	G	G	G	G	G	G	Potri.001G133900	basic pentacysteine 7
Chr01	10770905	T	hom	C	C	C	C	C	C	C	C	C	C	Potri.001G134000	phosphoribulokinase
Chr01	10772778	A	hom	C	C	C	C	C	C	C	C	C	C	Potri.001G134000	phosphoribulokinase
Chr01	10777604	T	hom	C	C	C	C	C	C	C	C	C	C	Potri.001G134100	SCAMP family protein
Chr01	10793583	G	het	A	A	A	A	A	A	A	A	A	A	Potri.001G134400	NB-ARC domain-containing disease resistance protein
Chr01	10833163	G	hom	C	C	C	C	C	C	C	C	C	C	Potri.001G134800	protein dimerizations
Chr01	10833948	C	hom	G	G	G	G	G	G	G	G	G	G	Potri.001G134800	protein dimerizations
Chr01	10837849	G	hom	C	C	C	C	C	C	C	C	C	C	Potri.001G134900	S-locus lectin protein kinase family protein
Chr01	10844704	T	hom	C	C	C	C	C	C	C	C	C	C	Potri.001G135000	null
Chr01	10861936	A	hom	G	G	G	G	G	G	G	G	G	G	Potri.001G135300	extra-large GTP-binding protein 3
Chr01	10868988	A	hom	G	G	G	G	G	G	G	G	G	G	Potri.001G135400	Tetratricopeptide repeat (TPR)-like superfamily protein
Chr01	10869001	A	hom	T	T	T	T	T	T	T	T	T	T	Potri.001G135400	Tetratricopeptide repeat (TPR)-like superfamily protein
Chr01	10869255	C	hom	G	G	G	G	G	G	G	G	G	G	Potri.001G135400	Tetratricopeptide repeat (TPR)-like superfamily protein
Chr01	10869320	G	hom	A	A	A	A	A	A	A	A	A	A	Potri.001G135400	Tetratricopeptide repeat (TPR)-like superfamily protein
Chr01	10869534	T	hom	A	A	A	A	A	A	A	A	A	A	Potri.001G135400	Tetratricopeptide repeat (TPR)-like superfamily protein
Chr01	10870354	A	hom	T	T	T	T	T	T	T	T	T	T	Potri.001G135500	GHMP kinase family protein
Chr01	10872657	C	hom	G	G	G	G	G	G	G	G	G	G	Potri.001G135500	GHMP kinase family protein
Chr01	10874877	G	hom	C	C	C	C	C	C	C	C	C	C	Potri.001G135500	GHMP kinase family protein
Chr01	10887588	T	hom	G	G	G	G	G	G	G	G	G	G	Potri.001G135800	Protein of unknown function (DUF59)
Chr01	10929573	G	hom	A	A	A	A	A	A	A	A	A	A	Potri.001G136200	cellulose synthase-like D3
Chr01	10929608	A	hom	C	C	C	C	C	C	C	C	C	C	Potri.001G136200	cellulose synthase-like D3
Chr01	10930855	C	hom	G	G	G	G	G	G	G	G	G	G	Potri.001G136200	cellulose synthase-like D3
Chr01	10945899	A	hom	C	C	C	C	C	C	C	C	C	C	Potri.001G136300	DCD (Development and Cell Death) domain protein
Chr01	10946123	A	hom	G	G	G	G	G	G	G	G	G	G	Potri.001G136300	DCD (Development and Cell Death) domain protein
Chr01	10949875	T	hom	A	A	A	A	A	A	A	A	A	A	Potri.001G136300	DCD (Development and Cell Death) domain protein
Chr01	10950057	G	hom	C	C	C	C	C	C	C	C	C	C	Potri.001G136300	DCD (Development and Cell Death) domain protein
Chr01	10951267	A	hom	T	T	T	T	T	T	T	T	T	T	Potri.001G136400	alpha/beta-Hydrolases superfamily protein
Chr01	10955053	C	hom	G	G	G	G	G	G	G	G	G	G	Potri.001G136400	alpha/beta-Hydrolases superfamily protein
Chr01	10975222	A	hom	C	C	C	C	C	C	C	C	C	C	Potri.001G136600	phospholipid/glycerol acyltransferase family protein
Chr01	10992605	C	hom	T	T	T	T	T	T	T	T	T	T	Potri.001G136700	activator of spomin::LUC2
Chr01	10993056	G	hom	A	A	A	A	A	A	A	A	A	A	Potri.001G136700	activator of spomin::LUC2
Chr01	10993298	T	hom	A	A	A	A	A	A	A	A	A	A	Potri.001G136700	activator of spomin::LUC2
Chr01	10996624	A	hom	G	G	G	G	G	G	G	G	G	G	Potri.001G136800	Defender against death (DAD family) protein
Chr01	11001851	C	hom	G	G	G	G	G	G	G	G	G	G	Potri.001G137000	null
Chr01	11001879	G	hom	T	T	T	T	T	T	T	T	T	T	Potri.001G137000	null
Chr01	11001883	C	hom	T	T	T	T	T	T	T	T	T	T	Potri.001G137000	null
Chr01	11005060	T	hom	A	A	A	A	A	A	A	A	A	A	Potri.001G137100	null
Chr01	11008506	A	hom	T	T	T	T	T	T	T	T	T	T	Potri.001G137200	WWE protein-protein interaction domain protein family
Chr01	11045761	A	hom	G	G	G	G	G	G	G	G	G	G	Potri.001G137600	Homeodomain-like superfamily protein
Chr01	11063929	T	hom	G	G	G	G	G	G	G	G	G	G	Potri.001G137700	Transcription factor jumonji (jmj) family protein / zinc finger (C5HC2 type) family protein
Chr01	11064283	G	hom	A	A	A	A	A	A	A	A	A	A	Potri.001G137700	Transcription factor jumonji (jmj) family protein / zinc finger (C5HC2 type) family protein
Chr01	11064344	C	hom	T	T	T	T	T	T	T	T	T	T	Potri.001G137700	Transcription factor jumonji (jmj) family protein / zinc finger (C5HC2 type) family protein
Chr01	11064419	T	hom	A	A	A	A	A	A	A	A	A	A	Potri.001G137700	Transcription factor jumonji (jmj) family protein / zinc finger (C5HC2 type) family protein
Chr01	11064580	G	hom	C	C	C	C	C	C	C	C	C	C	Potri.001G137700	Transcription factor jumonji (jmj) family protein / zinc finger (C5HC2 type) family protein
Chr01	11065039	A	hom	C	C	C	C	C	C	C	C	C	C	Potri.001G137700	Transcription factor jumonji (jmj) family protein / zinc finger (C5HC2 type) family protein
Chr01	11065249	T	hom	C	C	C	C	C	C	C	C	C	C	Potri.001G137700	Transcription factor jumonji (jmj) family protein / zinc finger (C5HC2 type) family protein
Chr01	11068341	G	hom	T	T	T	T	T	T	T	T	T	T	Potri.001G137700	Transcription factor jumonji (jmj) family protein / zinc finger (C5HC2 type) family protein
Chr01	11092131	T	hom	C	C	C	C	C	C	C	C	C	C	Potri.001G137800	homeobox-7
Chr01	11093895	T	hom	C	C	C	C	C	C	C	C	C	C	Potri.001G137800	homeobox-7
Chr01	11096731	G	hom	A	A	A	A	A	A	A	A	A	A	Potri.001G137800	homeobox-7
Chr01	11103778	A	hom	G	G	G	G	G	G	G	G	G	G	Potri.001G137900	Plastid-lipid associated protein PAP / fibrillin family protein
Chr01	11124841	C	hom	T	T	T	T	T	T	T	T	T	T	Potri.001G138300	null
Chr01	11125252	G	hom	A	A	A	A	A	A	A	A	A	A	Potri.001G138300	null
Chr01	11125325	C	hom	G	G	G	G	G	G	G	G	G	G	Potri.001G138300	null
Chr01	11128115	A	hom	G	G	G	G	G	G	G	G	G	G	Potri.001G138400	RNA-binding (RRM/RBD/RNP motifs) family protein
Chr01	11150176	C	hom	T	T	T	T	T	T	T	T	T	T	Potri.001G138800	MAP kinase kinase 10
Chr01	11153865	G	hom	T	T	T	T	T	T	T	T	T	T	Potri.001G138900	heat shock transcription factor A1D
Chr01	11154051	C	hom	T	T	T	T	T	T	T	T	T	T	Potri.001G138900	heat shock transcription factor A1D
Chr01	11154328	C	hom	T	T	T	T	T	T	T	T	T	T	Potri.001G138900	heat shock transcription factor A1D
Chr01	11165829	C	hom	T	T	T	T	T	T	T	T	T	T	Potri.001G139200	Pentatricopeptide repeat (PPR) superfamily protein
Chr01	11166231	A	hom	C	C	C	C	C	C	C	C	C	C	Potri.001G139200	Pentatricopeptide repeat (PPR) superfamily protein
Chr01	11167830	C	hom	T	T	T	T	T	T	T	T	T	T	Potri.001G139200	Pentatricopeptide repeat (PPR) superfamily protein
Chr01	11168078	T	hom	C	C	C	C	C	C	C	C	C	C	Potri.001G139200	Pentatricopeptide repeat (PPR) superfamily protein
Chr01	11172326	A	het	C	C	C	C	C	C	C	C	C	C	Potri.001G139300	Tetratricopeptide repeat (TPR)-like superfamily protein
Chr01	11172365	G	hom	T	T	T	T	T	T	T	T	T	T	Potri.001G139300	Tetratricopeptide repeat (TPR)-like superfamily protein
Chr01	11172506	T	het	C	C	C	C	C	C	C	C	C	C	Potri.001G139300	Tetratricopeptide repeat (TPR)-like superfamily protein
Chr01	11172816	C	het	T	T	T	T	T	T	T	T	T	T	Potri.001G139300	Tetratricopeptide repeat (TPR)-like superfamily protein
Chr01	11174012	A	het	T	T	T	T	T	T	T	T	T	T	Potri.001G139300	Tetratricopeptide repeat (TPR)-like superfamily protein
Chr01	11174094	G	hom	A	A	A	A	C	A	A	C	A	A	Potri.001G139300	Tetratricopeptide repeat (TPR)-like superfamily protein
Chr01	11187777	C	hom	T	T	T	T	T	T	T	T	T	T	Potri.001G139400	NDR1/HIN1-like 8
Chr01	11188174	C	hom	T	T	T	T	T	T	T	T	T	T	Potri.001G139400	NDR1/HIN1-like 8
Chr01	11190675	C	hom	T	T	T	T	T	T	T	T	T	T	Potri.001G139400	NDR1/HIN1-like 8
Chr01	11191689	A	hom	G	G	G	G	G	G	G	G	G	G	Potri.001G139400	NDR1/HIN1-like 8
Chr01	11208801	G	hom	C	C	C	C	C	C	C	C	C	C	Potri.001G139500	trehalose phosphatase/synthase 5
Chr01	11208936	G	hom	A	A	A	A	A	A	A	A	A	A	Potri.001G139500	trehalose phosphatase/synthase 5
Chr01	11209342	G	hom	A	A	A	A	A	A	A	A	A	A	Potri.001G139500	trehalose phosphatase/synthase 5
Chr01	11227476	A	hom	G	G	G	G	G	G	G	G	G	G	Potri.001G139600	P-glycoprotein 2
Chr01	11227846	C	hom	G	G	G	G	G	G	G	G	G	G	Potri.001G139600	P-glycoprotein 2
Chr01	11243449	A	hom	G	G	G	G	G	G	G	G	G	G	Potri.001G139700	P-glycoprotein 2
Chr01	11243789	A	hom	G	G	G	G	G	G	G	G	G	G	Potri.001G139700	P-glycoprotein 2
Chr01	11245492	C	hom	A	A	A	A	A	A	A	A	A	A	Potri.001G139700	P-glycoprotein 2
Chr01	11246193	C	hom	G	G	G	G	G	G	G	G	G	G	Potri.001G139700	P-glycoprotein 2
Chr01	11251496	A	hom	G	G	G	G	G	G	G	G	G	G	Potri.001G139800	Transmembrane proteins 14C
Chr01	11266390	G	hom	C	C	C	C	C	C	C	C	C	C	Potri.001G139900	myb domain protein 9
Chr01	11292349	C	hom	T	T	T	T	T	T	T	T	T	T	Potri.001G140300	RNA-binding (RRM/RBD/RNP motifs) family protein
Chr01	11293631	C	hom	T	T	T	T	T	T	T	T	T	T	Potri.001G140300	RNA-binding (RRM/RBD/RNP motifs) family protein
Chr01	11293856	G	het	T	T	T	T	T	T	T	T	T	T	Potri.001G140300	RNA-binding (RRM/RBD/RNP motifs) family protein
Chr01	11297251	T	hom	G	G	G	G	G	G	G	G	G	G	Potri.001G140400	TPX2 (targeting protein for Xklp2) protein family
Chr01	11297616	T	hom	A	A	A	A	A	A	A	A	A	A	Potri.001G140400	TPX2 (targeting protein for Xklp2) protein family
Chr01	11297717	A	hom	G	G	G	G	G	T	G	G	G	G	Potri.001G140400	TPX2 (targeting protein for Xklp2) protein family
Chr01	11297720	C	hom	A	A	A	A	A	A	A	A	A	A	Potri.001G140400	TPX2 (targeting protein for Xklp2) protein family
Chr01	11301714	T	hom	C	C	C	C	C	C	C	C	C	C	Potri.001G140500	Tetratricopeptide repeat (TPR)-like superfamily protein
Chr01	11308566	C	hom	T	T	T	T	T	T	T	T	T	T	Potri.001G140600	GroES-like zinc-binding alcohol dehydrogenase family protein
Chr01	11310436	C	hom	T	T	T	T	T	T	T	T	T	T	Potri.001G140600	GroES-like zinc-binding alcohol dehydrogenase family protein
Chr01	11320342	C	hom	A	A	A	A	A	G	A	A	G	G	Potri.001G140700	NAD(P)-binding Rossmann-fold superfamily protein
Chr01	11334182	G	hom	A	A	A	A	A	A	A	A	A	A	Potri.001G140900	RING/U-box superfamily protein
Chr01	11344337	A	hom	C	C	C	C	C	C	C	C	C	C	Potri.001G141100	beta HLH protein 71
Chr01	11345235	C	hom	A	A	A	A	A	A	A	A	A	A	Potri.001G141100	beta HLH protein 71
Chr01	11349128	C	hom	T	T	T	T	T	T	T	T	T	T	Potri.001G141200	RING/U-box superfamily protein
Chr01	11405499	C	hom	T	T	T	T	T	T	T	T	T	T	Potri.001G141600	null
Chr01	11405651	G	hom	A	A	A	A	A	A	A	A	A	A	Potri.001G141600	null
Chr01	11405765	T	hom	G	G	G	G	G	G	G	G	G	G	Potri.001G141600	null
Chr01	11424384	A	hom	C	C	C	C	C	C	C	C	C	C	Potri.001G141700	Glycine-rich protein family
Chr01	11435168	T	hom	C	C	C	C	C	C	C	C	C	C	Potri.001G141900	null
Chr01	11435283	A	hom	C	C	C	C	C	C	C	C	C	C	Potri.001G141900	null
Chr01	11437385	A	hom	G	G	G	G	G	G	G	G	G	G	Potri.001G142000	ubiquitin-specific protease 21
Chr01	11439086	A	hom	C	C	C	C	C	C	C	C	C	C	Potri.001G142000	ubiquitin-specific protease 21
Chr01	11449814	C	hom	G	G	G	G	G	G	G	G	G	G	Potri.001G142100	ARF-GAP domain 8
Chr01	11469820	G	hom	A	A	A	A	A	A	A	A	A	A	Potri.001G142200	Basic helix-loop-helix (bHLH) DNA-binding family protein
Chr01	11469934	G	hom	A	A	A	A	A	A	A	A	A	A	Potri.001G142200	Basic helix-loop-helix (bHLH) DNA-binding family protein
Chr01	11470138	T	hom	G	G	G	G	G	G	G	G	G	G	Potri.001G142200	Basic helix-loop-helix (bHLH) DNA-binding family protein
Chr01	11470620	G	hom	C	C	C	C	C	C	C	C	C	C	Potri.001G142200	Basic helix-loop-helix (bHLH) DNA-binding family protein
Chr01	11470883	T	hom	A	A	G	A	A	A	A	G	A	A	Potri.001G142200	Basic helix-loop-helix (bHLH) DNA-binding family protein
Chr01	11494168	A	hom	G	G	G	G	G	G	G	G	G	G	Potri.001G142400	VQ motif-containing protein
Chr01	11494277	A	hom	C	C	C	C	C	C	C	C	C	C	Potri.001G142400	VQ motif-containing protein
Chr01	11507278	T	hom	G	G	G	G	G	G	G	G	G	G	Potri.001G142500	Polyketide cyclase/dehydrase and lipid transport superfamily protein
Chr01	11520762	A	hom	T	T	T	T	T	T	T	T	T	T	Potri.001G142600	Mitochondrial substrate carrier family protein
Chr01	11533022	G	hom	C	C	C	C	C	C	C	C	C	C	Potri.001G142700	null
Chr01	11649733	T	hom	C	C	C	C	C	C	C	C	C	C	Potri.001G143400	null
Chr01	11704173	C	hom	T	T	T	T	T	T	T	T	T	T	Potri.001G144000	EYES ABSENT homolog
Chr01	11706272	C	hom	G	G	G	G	G	G	G	G	G	G	Potri.001G144000	EYES ABSENT homolog
Chr01	11709565	T	hom	C	C	C	C	C	C	C	C	C	C	Potri.001G144100	plant intracellular ras group-related LRR 4
Chr01	11710693	C	hom	T	T	T	T	T	T	T	T	T	T	Potri.001G144100	plant intracellular ras group-related LRR 4
Chr01	11714915	G	hom	A	A	A	A	A	A	A	A	A	A	Potri.001G144200	RING/U-box superfamily protein
Chr01	11714925	G	hom	C	C	C	C	C	C	C	C	C	C	Potri.001G144200	RING/U-box superfamily protein
Chr01	11717966	G	hom	T	T	T	T	T	T	T	T	T	T	Potri.001G144200	RING/U-box superfamily protein
Chr01	11735546	G	hom	T	T	T	T	T	T	T	T	T	T	Potri.001G144400	NAC domain containing protein 71
Chr01	11766671	G	hom	T	T	T	T	T	T	T	T	T	T	Potri.001G144700	poltergeist like 1
Chr01	11782928	C	hom	G	G	G	G	G	G	G	G	G	G	Potri.001G144800	Single hybrid motif superfamily protein
Chr01	11783946	C	hom	A	A	A	A	A	A	A	A	A	A	Potri.001G144800	Single hybrid motif superfamily protein
Chr01	11788145	G	hom	A	A	A	A	A	A	A	A	A	A	Potri.001G145100	null
Chr01	11788195	T	hom	A	A	A	A	A	A	A	A	A	A	Potri.001G145100	null
Chr01	11828025	T	hom	A	A	A	A	A	A	A	A	A	A	Potri.001G145300	plastidial pyruvate kinase 3
Chr01	11843517	G	het	A	A	A	A	A	A	A	A	A	A	Potri.001G145400	null
Chr01	11843736	T	hom	A	A	A	A	A	A	G	A	G	G	Potri.001G145400	null
Chr01	11843847	T	hom	G	G	G	G	G	G	G	G	G	G	Potri.001G145400	null
Chr01	11844454	G	hom	C	C	C	C	C	C	C	C	C	C	Potri.001G145400	null
Chr01	11855628	C	hom	T	T	T	T	T	T	T	T	T	T	Potri.001G145700	Phosphoribosyltransferase family protein
Chr01	11855649	A	hom	T	T	T	T	T	T	T	T	T	T	Potri.001G145700	Phosphoribosyltransferase family protein
Chr01	11857721	A	hom	C	C	C	C	C	C	C	C	C	C	Potri.001G145700	Phosphoribosyltransferase family protein
Chr01	11868252	C	hom	A	A	A	A	A	A	A	A	A	A	Potri.001G145800	Peroxidase superfamily protein
Chr01	11869726	G	hom	A	A	A	A	A	A	A	A	A	A	Potri.001G145900	myo-inositol polyphosphate 5-phosphatase 2
Chr01	11872528	C	hom	T	T	T	T	T	T	T	T	T	T	Potri.001G145900	myo-inositol polyphosphate 5-phosphatase 2
Chr01	11872765	C	hom	A	A	A	A	A	A	A	A	A	A	Potri.001G145900	myo-inositol polyphosphate 5-phosphatase 2
Chr01	11884118	A	hom	T	T	T	T	T	T	T	T	T	T	Potri.001G146000	F-box family protein
Chr01	11884541	T	hom	C	C	C	C	C	C	C	C	C	C	Potri.001G146000	F-box family protein
Chr01	11889958	C	hom	T	T	T	T	T	T	T	T	T	T	Potri.001G146100	tobamovirus multiplication 2A
Chr01	11924703	A	hom	G	G	G	G	G	G	G	G	G	G	Potri.001G146400	S-adenosyl-L-methionine-dependent methyltransferases superfamily protein
Chr01	11924760	G	hom	C	C	C	C	C	C	C	C	C	C	Potri.001G146400	S-adenosyl-L-methionine-dependent methyltransferases superfamily protein
Chr01	11924817	T	hom	C	C	C	C	C	C	C	C	C	C	Potri.001G146400	S-adenosyl-L-methionine-dependent methyltransferases superfamily protein
Chr01	11928275	A	hom	G	G	G	G	G	G	G	G	G	G	Potri.001G146400	S-adenosyl-L-methionine-dependent methyltransferases superfamily protein
Chr01	11928292	C	hom	T	T	T	T	T	T	T	T	T	T	Potri.001G146400	S-adenosyl-L-methionine-dependent methyltransferases superfamily protein
Chr01	11928694	T	hom	C	C	C	C	C	C	C	C	C	C	Potri.001G146400	S-adenosyl-L-methionine-dependent methyltransferases superfamily protein
Chr01	11936779	T	hom	C	C	C	C	C	C	C	C	C	C	Potri.001G146500	null
Chr01	11938054	C	hom	T	T	T	T	T	T	T	T	T	T	Potri.001G146500	null
Chr01	11938216	T	hom	G	G	G	G	G	G	G	G	G	G	Potri.001G146500	null
Chr01	11944041	A	hom	T	T	T	T	T	T	T	T	T	T	Potri.001G146600	Vacuolar protein sorting 55 (VPS55) family protein
Chr01	11949175	A	hom	T	T	T	T	T	T	T	T	T	T	Potri.001G146700	null
Chr01	11964672	T	hom	G	G	G	G	G	G	G	G	G	G	Potri.001G146900	phosphoglucosamine mutase-related
Chr01	11975597	G	hom	A	A	A	A	A	A	A	A	A	A	Potri.001G147100	null
Chr01	11975609	C	hom	G	G	G	G	G	G	G	G	G	G	Potri.001G147100	null
Chr01	11975622	T	hom	G	G	G	G	G	G	G	G	G	G	Potri.001G147100	null
Chr01	11975697	G	hom	A	A	A	A	A	A	A	A	A	A	Potri.001G147100	null
Chr01	11975848	T	hom	C	C	C	C	C	C	C	C	C	C	Potri.001G147100	null
Chr01	11975873	T	hom	G	G	G	G	G	G	G	G	G	G	Potri.001G147100	null
Chr01	11975917	T	hom	C	C	C	C	C	C	C	C	C	C	Potri.001G147100	null
Chr01	11976164	T	hom	C	C	C	C	C	C	C	C	C	C	Potri.001G147100	null
Chr01	11976303	C	hom	G	G	G	G	G	G	G	G	G	G	Potri.001G147100	null
Chr01	11976341	T	hom	A	A	A	A	A	A	A	A	A	A	Potri.001G147100	null
Chr01	11976377	A	hom	G	G	G	G	G	G	G	G	G	G	Potri.001G147100	null
Chr01	11978111	G	hom	A	A	A	A	A	A	A	A	A	A	Potri.001G147100	null
Chr01	11978113	T	hom	A	A	A	A	A	A	A	A	A	A	Potri.001G147100	null
Chr01	11992041	A	hom	T	T	T	T	T	T	T	T	T	T	Potri.001G147400	Haloacid dehalogenase-like hydrolase (HAD) superfamily protein
Chr01	11992481	T	hom	C	C	C	C	C	C	C	C	C	C	Potri.001G147400	Haloacid dehalogenase-like hydrolase (HAD) superfamily protein
Chr01	11999426	C	hom	T	T	T	T	T	T	T	T	T	T	Potri.001G147500	DYNAMIN-like 1E
Chr01	12019724	G	hom	T	T	T	T	T	T	T	T	T	T	Potri.001G147700	Leucine-rich repeat protein kinase family protein
Chr01	12033110	A	hom	G	G	G	G	G	G	G	G	G	G	Potri.001G147900	Ras-related small GTP-binding family protein
Chr01	12033660	G	hom	T	T	T	T	T	T	T	T	T	T	Potri.001G147900	Ras-related small GTP-binding family protein
Chr01	12040446	T	hom	G	G	G	G	G	G	G	G	G	G	Potri.001G148000	CAX interacting protein 4
Chr01	12049329	C	hom	A	A	A	A	A	A	A	A	A	A	Potri.001G148100	RNA helicase, putative
Chr01	12059031	A	hom	G	G	G	G	G	G	G	G	G	G	Potri.001G148100	RNA helicase, putative
Chr01	12059497	T	hom	G	G	G	G	G	G	G	G	G	G	Potri.001G148100	RNA helicase, putative
Chr01	12060711	G	hom	A	A	A	A	A	A	A	A	A	A	Potri.001G148100	RNA helicase, putative
Chr01	12064454	T	hom	C	C	C	C	C	C	C	C	C	C	Potri.001G148200	S-adenosyl-L-methionine-dependent methyltransferases superfamily protein
Chr01	12064879	G	hom	T	T	T	T	T	T	T	T	T	T	Potri.001G148200	S-adenosyl-L-methionine-dependent methyltransferases superfamily protein
Chr01	12076618	G	hom	A	A	A	A	A	A	A	A	A	A	Potri.001G148300	null
Chr01	12083514	A	hom	G	G	G	G	G	G	G	G	G	G	Potri.001G148300	null
Chr01	12090246	C	hom	G	G	G	G	G	G	G	G	G	G	Potri.001G148300	null
Chr01	12109645	C	hom	T	T	T	T	T	T	T	T	T	T	Potri.001G148400	lon protease 2
Chr01	12133750	G	hom	C	C	C	C	C	C	C	C	C	C	Potri.001G148500	null
Chr01	12206085	T	hom	C	C	C	C	C	C	C	C	C	C	Potri.001G148700	Protein of unknown function (DUF581)
Chr01	12241571	A	hom	G	G	G	G	G	G	G	G	G	G	Potri.001G148800	pleckstrin homology (PH) domain-containing protein
Chr01	12244993	C	hom	T	T	T	T	T	T	T	T	T	T	Potri.001G148800	pleckstrin homology (PH) domain-containing protein
Chr01	12245046	G	hom	A	A	A	A	A	A	A	A	A	A	Potri.001G148800	pleckstrin homology (PH) domain-containing protein
Chr01	12256815	T	hom	G	G	G	G	G	G	G	G	G	G	Potri.001G148800	pleckstrin homology (PH) domain-containing protein
Chr01	12262284	A	hom	G	G	G	G	G	G	G	G	G	G	Potri.001G148800	pleckstrin homology (PH) domain-containing protein
Chr01	12265775	G	hom	T	T	T	T	T	T	T	T	T	T	Potri.001G148800	pleckstrin homology (PH) domain-containing protein
Chr01	12267427	C	hom	A	A	A	A	A	A	A	A	A	A	Potri.001G148800	pleckstrin homology (PH) domain-containing protein
Chr01	12287152	C	hom	T	T	T	T	T	T	T	T	T	T	Potri.001G149100	Protein kinase superfamily protein
Chr01	12288370	C	hom	T	T	T	T	T	T	T	T	T	T	Potri.001G149100	Protein kinase superfamily protein
Chr01	12313737	G	hom	T	T	T	T	T	T	T	T	T	T	Potri.001G149200	novel plant snare 11
Chr01	12321678	T	hom	G	G	G	G	G	G	G	G	G	G	Potri.001G149400	Histone H3 K4-specific methyltransferase SET7/9 family protein
Chr01	12321929	C	hom	A	A	A	A	A	A	A	A	A	A	Potri.001G149400	Histone H3 K4-specific methyltransferase SET7/9 family protein
Chr01	12322042	A	hom	C	C	C	C	C	C	C	C	C	C	Potri.001G149400	Histone H3 K4-specific methyltransferase SET7/9 family protein
Chr01	12325188	G	hom	C	C	A	A	A	A	A	A	A	A	Potri.001G149500	null
Chr01	12331589	T	hom	C	C	C	C	C	C	C	C	C	C	Potri.001G149600	casein kinase II beta chain 1
Chr01	12341094	A	hom	G	G	G	G	G	G	G	G	G	G	Potri.001G149800	null
Chr01	12348413	C	hom	T	T	T	T	T	T	T	T	T	T	Potri.001G149900	glycine-rich protein
Chr01	12388609	A	hom	T	T	T	T	T	T	T	T	T	T	Potri.001G150300	peptidyl-prolyl cis-trans isomerases
Chr01	12395964	A	hom	G	G	G	T	T	T	T	T	T	T	Potri.001G150400	Restriction endonuclease, type II-like superfamily protein
Chr01	12395994	A	hom	G	G	G	G	G	G	G	G	G	G	Potri.001G150400	Restriction endonuclease, type II-like superfamily protein
Chr01	12396401	A	het	C	C	C	C	C	C	C	C	C	C	Potri.001G150400	Restriction endonuclease, type II-like superfamily protein
Chr01	12396717	G	hom	C	C	C	C	C	C	C	C	C	C	Potri.001G150400	Restriction endonuclease, type II-like superfamily protein
Chr01	12397022	A	hom	T	T	T	T	T	T	T	T	T	T	Potri.001G150400	Restriction endonuclease, type II-like superfamily protein
Chr01	12407792	G	hom	A	A	A	A	A	A	A	A	A	A	Potri.001G150600	Alcohol dehydrogenase transcription factor Myb/SANT-like family protein
Chr01	12407990	A	hom	G	G	G	G	G	G	G	G	G	G	Potri.001G150600	Alcohol dehydrogenase transcription factor Myb/SANT-like family protein
Chr01	12408325	G	hom	A	A	A	A	A	A	A	A	A	A	Potri.001G150600	Alcohol dehydrogenase transcription factor Myb/SANT-like family protein
Chr01	12409098	A	hom	T	T	T	T	T	T	T	T	T	T	Potri.001G150600	Alcohol dehydrogenase transcription factor Myb/SANT-like family protein
Chr01	12414536	C	hom	T	T	T	T	T	T	T	T	T	T	Potri.001G150700	cationic amino acid transporter 6
Chr01	12434966	C	hom	G	T	G	G	G	G	G	G	G	G	Potri.001G150800	ureidoglycine aminohydrolase
Chr01	12436861	T	het	G	G	G	G	G	G	G	G	G	G	Potri.001G150800	ureidoglycine aminohydrolase
Chr01	12438096	C	hom	A	A	A	A	A	A	A	A	A	A	Potri.001G150800	ureidoglycine aminohydrolase
Chr01	12447473	G	hom	T	T	T	T	T	T	T	T	T	T	Potri.001G150900	tRNA/rRNA methyltransferase (SpoU) family protein
Chr01	12450135	C	hom	G	G	G	G	G	G	G	G	G	G	Potri.001G150900	tRNA/rRNA methyltransferase (SpoU) family protein
Chr01	12452885	T	hom	G	G	G	G	G	G	G	G	G	G	Potri.001G150900	tRNA/rRNA methyltransferase (SpoU) family protein
Chr01	12452886	C	hom	T	T	T	T	T	T	T	T	T	T	Potri.001G150900	tRNA/rRNA methyltransferase (SpoU) family protein
Chr01	12453789	A	hom	T	C	C	C	C	C	C	C	C	C	Potri.001G150900	tRNA/rRNA methyltransferase (SpoU) family protein
Chr01	12453790	A	hom	G	G	G	G	G	G	G	G	G	G	Potri.001G150900	tRNA/rRNA methyltransferase (SpoU) family protein
Chr01	12455298	G	hom	C	C	C	C	C	C	C	C	C	C	Potri.001G150900	tRNA/rRNA methyltransferase (SpoU) family protein
Chr01	12468755	T	hom	A	A	A	A	A	A	A	A	A	A	Potri.001G150900	tRNA/rRNA methyltransferase (SpoU) family protein
Chr01	12471782	C	hom	T	T	T	T	T	T	T	T	T	T	Potri.001G150900	tRNA/rRNA methyltransferase (SpoU) family protein
Chr01	12473151	G	hom	T	T	T	T	T	T	T	T	T	T	Potri.001G151100	subtilisin-like serine protease 3
Chr01	12475819	A	hom	T	T	T	T	T	T	T	T	T	T	Potri.001G151100	subtilisin-like serine protease 3
Chr01	12483819	T	hom	A	A	A	A	A	G	G	A	G	G	Potri.001G151300	Chlorophyll A-B binding family protein
Chr01	12491360	G	hom	C	C	C	C	C	C	C	C	C	C	Potri.001G151400	null
Chr01	12496751	A	hom	C	C	T	T	T	T	T	T	T	T	Potri.001G151500	expansin-like B1
Chr01	12496752	A	hom	C	C	C	C	C	C	C	C	C	C	Potri.001G151500	expansin-like B1
Chr01	12504908	A	hom	T	T	T	T	T	T	T	T	T	T	Potri.001G151700	GATA transcription factor 26
Chr01	12539407	C	hom	G	G	G	G	G	G	G	G	G	G	Potri.001G151900	Protein kinase superfamily protein
Chr01	12540457	G	hom	T	T	T	T	T	T	T	T	T	T	Potri.001G151900	Protein kinase superfamily protein
Chr01	12540475	C	hom	G	G	G	G	G	G	G	G	G	G	Potri.001G151900	Protein kinase superfamily protein
Chr01	12545153	A	hom	G	G	G	G	G	G	G	G	G	G	Potri.001G151900	Protein kinase superfamily protein
Chr01	12559128	T	hom	A	A	A	A	A	A	A	A	A	A	Potri.001G152100	Plant VAMP (vesicle-associated membrane protein) family protein
Chr01	12581587	T	het	G	G	G	G	G	G	G	G	G	G	Potri.001G152400	null
Chr01	12581622	A	hom	G	G	G	G	G	G	G	G	G	G	Potri.001G152400	null
Chr01	12581625	G	het	T	T	T	T	T	T	T	T	T	T	Potri.001G152400	null
Chr01	12581629	A	hom	G	G	G	G	G	G	G	G	G	G	Potri.001G152400	null
Chr01	12587477	C	hom	T	T	T	T	T	T	T	T	T	T	Potri.001G152500	HXXXD-type acyl-transferase family protein
Chr01	12587494	G	hom	A	A	A	A	A	A	A	A	A	A	Potri.001G152500	HXXXD-type acyl-transferase family protein
Chr01	12588405	C	hom	T	T	T	T	T	A	T	T	T	T	Potri.001G152500	HXXXD-type acyl-transferase family protein
Chr01	12588428	A	hom	G	G	G	G	G	G	G	G	G	G	Potri.001G152500	HXXXD-type acyl-transferase family protein
Chr01	12588645	T	hom	A	A	G	G	G	G	G	G	G	G	Potri.001G152500	HXXXD-type acyl-transferase family protein
Chr01	12599039	T	hom	C	C	C	C	C	C	C	C	C	C	Potri.001G152600	FAD/NAD(P)-binding oxidoreductase family protein
Chr01	12611006	A	hom	G	G	G	G	G	G	G	G	G	G	Potri.001G152800	RAS 5
Chr01	12618771	T	hom	C	C	C	C	C	C	C	C	C	C	Potri.001G153000	Hyaluronan / mRNA binding family
Chr01	12646614	A	hom	G	G	G	G	G	G	G	G	G	G	Potri.001G153200	Acyl-CoA N-acyltransferase with RING/FYVE/PHD-type zinc finger protein
Chr01	12665696	C	hom	T	T	T	T	T	T	T	T	T	T	Potri.001G153400	carbamoyl phosphate synthetase A
Chr01	12671639	T	hom	C	C	C	C	C	C	C	C	C	C	Potri.001G153500	ubiquitin C-terminal hydrolase 3
Chr01	12671657	T	hom	A	A	A	A	A	A	A	A	A	A	Potri.001G153500	ubiquitin C-terminal hydrolase 3
Chr01	12671701	A	het	G	G	G	G	G	G	G	G	G	G	Potri.001G153500	ubiquitin C-terminal hydrolase 3
Chr01	12671702	T	hom	C	C	C	C	C	C	C	C	C	C	Potri.001G153500	ubiquitin C-terminal hydrolase 3
Chr01	12671713	A	het	G	G	G	G	G	G	G	G	G	G	Potri.001G153500	ubiquitin C-terminal hydrolase 3
Chr01	12671723	G	hom	A	A	A	A	A	A	A	A	A	A	Potri.001G153500	ubiquitin C-terminal hydrolase 3
Chr01	12671735	T	hom	C	C	C	C	C	C	C	C	C	C	Potri.001G153500	ubiquitin C-terminal hydrolase 3
Chr01	12678087	G	hom	A	A	A	A	A	A	A	A	A	A	Potri.001G153700	null
Chr01	12678150	C	hom	T	T	T	T	T	T	T	T	T	T	Potri.001G153700	null
Chr01	12679839	T	hom	C	C	C	C	C	C	C	C	C	C	Potri.001G153800	receptor-like protein kinase 1
Chr01	12680307	C	hom	A	A	A	A	A	A	A	A	A	A	Potri.001G153800	receptor-like protein kinase 1
Chr01	12681155	G	hom	A	A	A	A	A	A	A	A	A	A	Potri.001G153800	receptor-like protein kinase 1
Chr01	12681839	C	hom	T	T	T	T	T	T	T	T	T	T	Potri.001G153800	receptor-like protein kinase 1
Chr01	12708695	G	hom	C	C	C	C	C	C	C	C	C	C	Potri.001G154100	ethylene responsive element binding factor 1
Chr01	12709481	C	hom	T	T	T	T	T	T	T	T	T	T	Potri.001G154100	ethylene responsive element binding factor 1
Chr01	12722493	G	hom	A	A	A	A	A	A	A	A	A	A	Potri.001G154200	ethylene responsive element binding factor 5
Chr01	12723271	C	hom	T	T	T	T	T	T	T	T	T	T	Potri.001G154200	ethylene responsive element binding factor 5
Chr01	12748044	C	hom	G	G	G	G	G	G	G	G	G	G	Potri.001G154300	nudix hydrolase homolog 8
Chr01	12748268	T	hom	G	G	G	G	G	G	G	G	G	G	Potri.001G154300	nudix hydrolase homolog 8
Chr01	12759170	A	hom	C	C	C	C	C	C	C	C	C	C	Potri.001G154400	PPPDE putative thiol peptidase family protein
Chr01	12779435	C	hom	G	G	G	G	G	G	G	G	G	G	Potri.001G154700	Phosphotyrosine protein phosphatases superfamily protein
Chr01	12789094	G	hom	A	A	A	A	A	A	A	A	A	A	Potri.001G154900	Tetratricopeptide repeat (TPR)-like superfamily protein
Chr01	12789245	A	hom	G	G	G	G	G	G	G	G	G	G	Potri.001G154900	Tetratricopeptide repeat (TPR)-like superfamily protein
Chr01	12789391	A	hom	C	C	C	C	C	C	C	C	C	C	Potri.001G154900	Tetratricopeptide repeat (TPR)-like superfamily protein
Chr01	12795292	G	hom	A	A	A	A	A	A	A	A	A	A	Potri.001G155000	hydroxyproline-rich glycoprotein family protein
Chr01	12795613	A	hom	C	C	C	C	C	C	C	C	C	C	Potri.001G155000	hydroxyproline-rich glycoprotein family protein
Chr01	12795615	T	hom	G	G	G	G	G	G	G	G	G	G	Potri.001G155000	hydroxyproline-rich glycoprotein family protein
Chr01	12830951	G	hom	A	A	A	A	A	A	A	A	A	A	Potri.001G155200	ubiquitin-protein ligases
Chr01	12831070	A	hom	T	T	T	T	T	T	T	T	T	T	Potri.001G155200	ubiquitin-protein ligases
Chr01	12845906	A	hom	G	G	G	G	G	G	G	G	G	G	Potri.001G155300	myb-like transcription factor family protein
Chr01	12848021	A	hom	T	T	T	T	T	T	T	T	T	T	Potri.001G155300	myb-like transcription factor family protein
Chr01	12850531	T	het	G	G	G	G	G	G	G	G	G	G	Potri.001G155400	O-fucosyltransferase family protein
Chr01	12850723	C	hom	T	T	T	T	T	T	T	T	T	T	Potri.001G155400	O-fucosyltransferase family protein
Chr01	12851111	T	hom	G	G	G	G	G	G	G	G	G	G	Potri.001G155400	O-fucosyltransferase family protein
Chr01	12851153	A	hom	G	G	G	G	G	G	G	G	G	G	Potri.001G155400	O-fucosyltransferase family protein
Chr01	12868571	T	hom	A	A	A	A	A	A	A	A	A	A	Potri.001G155500	acyl-CoA oxidase 1
Chr01	12873798	T	hom	C	C	C	C	C	C	C	C	C	C	Potri.001G155500	acyl-CoA oxidase 1
Chr01	12890625	A	hom	C	C	C	C	C	C	C	C	C	C	Potri.001G155700	Integrase-type DNA-binding superfamily protein
Chr01	12890636	T	hom	C	C	C	C	C	C	C	C	C	C	Potri.001G155700	Integrase-type DNA-binding superfamily protein
Chr01	12912911	G	hom	A	A	A	A	A	A	A	A	A	A	Potri.001G155800	null
Chr01	12924484	T	hom	G	G	G	G	G	G	G	G	G	G	Potri.001G155900	Tryptophan RNA-binding attenuator protein-like
Chr01	12942279	C	hom	T	T	T	T	T	T	T	T	T	T	Potri.001G156000	DWNN domain, a CCHC-type zinc finger
Chr01	12942357	G	hom	A	A	A	A	A	A	A	A	A	A	Potri.001G156000	DWNN domain, a CCHC-type zinc finger
Chr01	12951274	T	hom	C	C	C	C	C	C	C	C	C	C	Potri.001G156200	MUTS-like protein 4
Chr01	12951311	G	hom	A	A	A	A	A	A	A	A	A	A	Potri.001G156200	MUTS-like protein 4
Chr01	12953161	A	hom	C	C	C	C	C	C	C	C	C	C	Potri.001G156200	MUTS-like protein 4
Chr01	12958997	A	hom	G	G	G	G	G	G	G	G	G	G	Potri.001G156200	MUTS-like protein 4
Chr01	12964363	A	hom	T	T	T	T	T	T	T	T	T	T	Potri.001G156200	MUTS-like protein 4
Chr01	12972265	A	hom	C	C	C	C	C	C	C	C	C	C	Potri.001G156300	NHL domain-containing protein
Chr01	12972315	A	hom	G	G	G	G	G	G	G	G	G	G	Potri.001G156300	NHL domain-containing protein
Chr01	12972477	T	hom	C	C	C	C	C	C	C	C	C	C	Potri.001G156300	NHL domain-containing protein
Chr01	12977858	A	hom	G	G	G	G	G	G	G	G	G	G	Potri.001G156600	formyltetrahydrofolate deformylase, putative
Chr01	12983253	A	hom	G	G	G	G	G	G	G	G	G	G	Potri.001G156700	Plant protein of unknown function (DUF828) with plant pleckstrin homology-like region
Chr01	13010705	C	hom	G	G	G	G	G	G	G	G	G	G	Potri.001G156900	ATP-dependent caseinolytic (Clp) protease/crotonase family protein
Chr01	13011002	A	hom	C	C	C	C	C	C	C	C	C	C	Potri.001G156900	ATP-dependent caseinolytic (Clp) protease/crotonase family protein
Chr01	13051512	G	hom	C	C	C	C	C	C	C	C	C	C	Potri.001G157300	G2484-1 protein
Chr01	13052602	T	hom	C	C	C	C	C	C	C	C	C	C	Potri.001G157300	G2484-1 protein
Chr01	13052814	C	hom	A	A	A	A	A	A	A	A	A	A	Potri.001G157300	G2484-1 protein
Chr01	13054337	T	hom	C	C	C	C	C	C	C	C	C	C	Potri.001G157300	G2484-1 protein
Chr01	13055738	C	hom	T	T	T	T	T	T	T	T	T	T	Potri.001G157300	G2484-1 protein
Chr01	13056842	T	hom	C	C	C	C	C	C	C	C	C	C	Potri.001G157300	G2484-1 protein
Chr01	13056908	T	hom	A	A	A	A	A	A	A	A	A	A	Potri.001G157300	G2484-1 protein
Chr01	13062113	C	hom	T	T	T	T	T	T	T	T	T	T	Potri.001G157400	O-fucosyltransferase family protein
Chr01	13062155	T	hom	C	C	C	C	C	C	C	C	C	C	Potri.001G157400	O-fucosyltransferase family protein
Chr01	13062248	G	het	A	A	A	A	A	A	A	A	A	A	Potri.001G157400	O-fucosyltransferase family protein
Chr01	13080250	T	hom	A	A	A	A	G	A	A	A	A	A	Potri.001G157500	Matrixin family protein
Chr01	13110242	C	hom	T	T	T	T	T	T	T	T	T	T	Potri.001G157700	C2H2-like zinc finger protein
Chr01	13130131	T	hom	A	A	A	A	A	A	A	A	A	A	Potri.001G157800	RGPR-related
Chr01	13130261	A	hom	G	G	G	G	G	G	G	G	G	G	Potri.001G157800	RGPR-related
Chr01	13131281	C	hom	T	T	T	T	T	T	T	T	T	T	Potri.001G157800	RGPR-related
Chr01	13132302	T	hom	C	C	C	C	C	C	C	C	C	C	Potri.001G157800	RGPR-related
Chr01	13149276	C	hom	T	T	T	T	T	T	T	T	T	T	Potri.001G158000	Nucleotide-diphospho-sugar transferases superfamily protein
Chr01	13177360	A	hom	G	G	G	G	G	G	G	G	G	G	Potri.001G158200	DNAJ heat shock N-terminal domain-containing protein
Chr01	13184451	G	hom	A	A	A	A	A	A	A	A	A	A	Potri.001G158300	null
Chr01	13185769	T	hom	A	A	A	A	A	A	A	A	A	A	Potri.001G158400	Bifunctional inhibitor/lipid-transfer protein/seed storage 2S albumin superfamily protein
Chr01	13210252	T	hom	C	C	C	C	C	C	C	C	C	C	Potri.001G158600	Eukaryotic aspartyl protease family protein
Chr01	13211455	G	hom	A	A	A	A	A	A	A	A	A	A	Potri.001G158600	Eukaryotic aspartyl protease family protein
Chr01	13220063	A	hom	C	C	C	C	C	C	C	C	C	C	Potri.001G158700	Sec14p-like phosphatidylinositol transfer family protein
Chr01	13221191	T	hom	A	A	A	A	A	A	A	A	A	A	Potri.001G158700	Sec14p-like phosphatidylinositol transfer family protein
Chr01	13226313	A	hom	T	T	T	T	T	T	T	T	T	T	Potri.001G158800	VQ motif-containing protein
Chr01	13226382	C	hom	G	G	G	G	G	G	G	G	G	G	Potri.001G158800	VQ motif-containing protein
Chr01	13234765	A	hom	G	G	G	G	G	G	G	G	G	G	Potri.001G158900	copper-exporting ATPase / responsive-to-antagonist 1 / copper-transporting ATPase (RAN1)
Chr01	13251859	A	hom	G	G	G	G	G	G	G	G	G	G	Potri.001G159000	thioredoxin O1
Chr01	13251964	C	hom	T	T	T	T	T	T	T	T	T	T	Potri.001G159000	thioredoxin O1
Chr01	13294515	G	hom	A	A	A	A	A	A	A	A	A	A	Potri.001G159600	urease accessory protein D
Chr01	13299557	C	hom	A	A	A	A	A	A	A	A	A	A	Potri.001G159700	N-acetylglucosamine-1-phosphate uridylyltransferase 1
Chr01	13344719	T	hom	G	G	G	G	G	G	G	G	G	G	Potri.001G160000	null
Chr01	13353273	T	hom	A	A	A	A	A	A	A	A	A	A	Potri.001G160200	null
Chr01	13357440	G	hom	T	T	C	T	C	C	C	C	C	C	Potri.001G160300	protein kinase family protein / C-type lectin domain-containing protein
Chr01	13357457	C	hom	T	T	T	T	T	T	T	T	T	T	Potri.001G160300	protein kinase family protein / C-type lectin domain-containing protein
Chr01	13370673	A	hom	G	G	G	G	G	G	G	G	G	G	Potri.001G160400	zinc transporter 1 precursor
Chr01	13383742	A	hom	T	T	T	T	T	T	T	T	T	T	Potri.001G160500	Vacuolar ATPase assembly integral membrane protein VMA21-like domain
Chr01	13396966	A	hom	G	G	G	G	G	G	G	G	G	G	Potri.001G160700	zinc finger (C2H2 type) family protein
Chr01	13397037	T	hom	G	G	G	G	G	G	G	G	G	G	Potri.001G160700	zinc finger (C2H2 type) family protein
Chr01	13397041	C	hom	T	T	T	T	T	T	T	T	T	T	Potri.001G160700	zinc finger (C2H2 type) family protein
Chr01	13405906	G	hom	A	A	A	A	A	A	A	A	A	A	Potri.001G160800	GTP-binding family protein
Chr01	13441105	G	hom	A	A	A	A	A	A	A	A	A	A	Potri.001G161000	Leucine-rich receptor-like protein kinase family protein
Chr01	13441260	A	hom	C	C	C	C	C	C	C	C	C	C	Potri.001G161000	Leucine-rich receptor-like protein kinase family protein
Chr01	13441840	G	hom	A	A	A	A	A	A	A	A	A	A	Potri.001G161000	Leucine-rich receptor-like protein kinase family protein
Chr01	13450146	C	hom	A	A	A	A	A	A	A	A	A	A	Potri.001G161100	Calcineurin-like metallo-phosphoesterase superfamily protein
Chr01	13450795	T	hom	G	G	G	G	G	G	G	G	G	G	Potri.001G161100	Calcineurin-like metallo-phosphoesterase superfamily protein
Chr01	13450827	A	hom	G	G	G	G	G	G	G	G	G	G	Potri.001G161100	Calcineurin-like metallo-phosphoesterase superfamily protein
Chr01	13453019	A	hom	T	T	T	T	T	T	T	T	T	T	Potri.001G161100	Calcineurin-like metallo-phosphoesterase superfamily protein
Chr01	13453467	C	hom	G	G	G	G	G	G	G	G	G	G	Potri.001G161100	Calcineurin-like metallo-phosphoesterase superfamily protein
Chr01	13453518	G	hom	A	A	A	A	A	A	A	A	A	A	Potri.001G161100	Calcineurin-like metallo-phosphoesterase superfamily protein
Chr01	13454168	A	hom	G	G	G	G	G	G	G	G	G	G	Potri.001G161100	Calcineurin-like metallo-phosphoesterase superfamily protein
Chr01	13478813	T	hom	A	A	A	A	A	A	A	A	A	A	Potri.001G161400	autoinhibited H(+)-ATPase isoform 10
Chr01	13481304	T	hom	A	A	A	C	C	C	C	C	C	C	Potri.001G161500	alpha/beta-Hydrolases superfamily protein
Chr01	13483234	G	hom	A	A	A	A	A	A	A	A	A	A	Potri.001G161500	alpha/beta-Hydrolases superfamily protein
Chr01	13519251	A	hom	G	G	G	G	G	G	G	G	G	G	Potri.001G161800	null
Chr01	13521949	A	hom	G	G	G	G	G	G	G	G	G	G	Potri.001G161800	null
Chr01	13525878	T	hom	C	C	C	C	C	C	C	C	C	C	Potri.001G161900	null
Chr01	13535100	G	hom	A	A	A	A	A	A	A	A	A	A	Potri.001G162000	RING/U-box superfamily protein
Chr01	13537776	G	hom	C	C	C	C	C	C	C	C	C	C	Potri.001G162100	null
Chr01	13540610	T	hom	C	C	C	C	C	C	C	C	C	C	Potri.001G162200	ubiquitin-conjugating enzyme 33
Chr01	13572822	G	hom	A	A	A	A	A	A	A	A	A	A	Potri.001G162400	pectin methylesterase 3
Chr01	13597180	C	hom	T	T	T	T	T	T	T	T	T	T	Potri.001G162600	pectin methylesterase 3
Chr01	13601594	A	hom	T	T	T	T	T	T	T	T	T	T	Potri.001G162700	pectin methylesterase 1
Chr01	13602058	A	hom	G	G	G	G	G	G	G	G	G	G	Potri.001G162700	pectin methylesterase 1
Chr01	13603840	G	hom	A	A	A	A	A	A	A	A	A	A	Potri.001G162700	pectin methylesterase 1
Chr01	13636080	T	hom	A	A	A	A	A	A	A	A	A	A	Potri.001G163000	Remorin family protein
Chr01	13647171	C	hom	A	A	A	A	A	A	A	A	A	A	Potri.001G163200	phosphatidylinositol-4-phosphate 5-kinase family protein
Chr01	13650583	T	hom	C	C	C	C	C	C	C	C	C	C	Potri.001G163200	phosphatidylinositol-4-phosphate 5-kinase family protein
Chr01	13651957	T	hom	C	C	C	C	C	C	C	C	C	C	Potri.001G163200	phosphatidylinositol-4-phosphate 5-kinase family protein
Chr01	13659328	C	hom	T	T	T	T	T	T	T	T	T	T	Potri.001G163300	Eukaryotic translation initiation factor 2B (eIF-2B) family protein
Chr01	13680275	A	hom	T	T	T	T	T	T	T	T	T	T	Potri.001G163600	Subtilase family protein
Chr01	13680374	T	hom	G	G	G	G	G	G	G	G	G	G	Potri.001G163600	Subtilase family protein
Chr01	13695390	T	hom	C	C	C	C	C	C	C	C	C	C	Potri.001G163700	related to AP2 12
Chr01	13695410	A	hom	C	C	C	C	C	C	C	C	C	C	Potri.001G163700	related to AP2 12
Chr01	13695411	G	hom	A	A	A	A	A	A	A	A	A	A	Potri.001G163700	related to AP2 12
Chr01	13705621	C	hom	G	G	G	G	G	G	G	G	G	G	Potri.001G163800	Late embryogenesis abundant (LEA) hydroxyproline-rich glycoprotein family
Chr01	13729419	G	hom	C	C	C	C	C	C	C	C	C	C	Potri.001G163900	Phosphoinositide phosphatase family protein
Chr01	13729455	C	hom	A	A	A	A	A	A	A	A	A	A	Potri.001G163900	Phosphoinositide phosphatase family protein
Chr01	13733021	T	hom	A	A	A	A	A	A	A	A	A	A	Potri.001G163900	Phosphoinositide phosphatase family protein
Chr01	13733075	T	hom	G	G	G	G	G	G	G	G	G	G	Potri.001G163900	Phosphoinositide phosphatase family protein
Chr01	13743106	A	hom	T	T	T	T	T	T	T	T	T	T	Potri.001G164100	CCAAT-binding factor
Chr01	13805232	T	hom	C	C	C	C	C	C	C	C	C	C	Potri.001G164700	Chaperone DnaJ-domain superfamily protein
Chr01	13813509	T	hom	C	C	C	C	C	C	C	C	C	C	Potri.001G164800	Dormancy/auxin associated family protein
Chr01	13829122	G	hom	C	C	C	C	C	C	C	C	C	C	Potri.001G164900	COP1-interacting protein-related
Chr01	13830343	T	hom	G	G	G	G	G	G	G	G	G	G	Potri.001G164900	COP1-interacting protein-related
Chr01	13830391	C	hom	T	T	T	T	T	T	T	T	T	T	Potri.001G164900	COP1-interacting protein-related
Chr01	13836245	T	hom	A	A	A	A	A	A	A	A	A	A	Potri.001G165000	ATP binding cassette subfamily B19
Chr01	13838127	A	hom	T	T	T	T	T	T	T	T	T	T	Potri.001G165000	ATP binding cassette subfamily B19
Chr01	13838859	A	hom	C	C	C	C	C	C	C	C	C	C	Potri.001G165000	ATP binding cassette subfamily B19
Chr01	13839059	A	hom	T	T	T	T	T	T	T	T	T	T	Potri.001G165000	ATP binding cassette subfamily B19
Chr01	13901328	A	hom	T	T	T	T	T	T	T	T	T	T	Potri.001G165800	null
Chr01	13902406	G	hom	T	T	T	T	T	T	T	T	T	T	Potri.001G165800	null
Chr01	13905953	G	hom	C	C	C	C	C	C	C	C	C	C	Potri.001G165800	null
Chr01	13914461	T	hom	G	G	G	G	G	G	G	G	G	G	Potri.001G165900	null
Chr01	13932453	C	hom	T	T	T	T	T	T	T	T	T	T	Potri.001G166000	Tetratricopeptide repeat (TPR)-like superfamily protein
Chr01	13933828	T	hom	G	G	G	G	G	G	G	G	G	G	Potri.001G166000	Tetratricopeptide repeat (TPR)-like superfamily protein
Chr01	13935608	T	hom	C	C	C	C	C	C	C	C	C	C	Potri.001G166100	oligouridylate binding protein 1B
Chr01	13935625	T	hom	A	A	A	A	A	A	A	A	A	A	Potri.001G166100	oligouridylate binding protein 1B
Chr01	13949321	T	hom	G	G	G	G	G	G	G	G	G	G	Potri.001G166200	jasmonate-zim-domain protein 5
Chr01	13973115	G	hom	A	A	A	A	A	A	A	A	A	A	Potri.001G166400	exocyst subunit exo70 family protein D1
Chr01	13973930	G	hom	A	A	A	A	A	A	A	A	A	A	Potri.001G166400	exocyst subunit exo70 family protein D1
Chr01	13979741	A	hom	G	G	G	G	G	G	G	G	G	G	Potri.001G166500	Lung seven transmembrane receptor family protein
Chr01	13992449	G	hom	C	C	C	C	C	C	C	C	C	C	Potri.001G166700	null
Chr01	14014148	C	het	T	T	T	T	T	T	T	T	T	T	Potri.001G166800	inter-alpha-trypsin inhibitor heavy chain-related
Chr01	14016803	A	hom	G	G	G	G	G	G	G	G	G	G	Potri.001G166800	inter-alpha-trypsin inhibitor heavy chain-related
Chr01	14054128	C	hom	A	A	A	A	A	A	A	A	A	A	Potri.001G167200	cation calcium exchanger 4
Chr01	14054415	T	hom	A	A	A	A	A	A	A	A	A	A	Potri.001G167200	cation calcium exchanger 4
Chr01	14061243	C	hom	T	T	T	T	T	T	T	T	T	T	Potri.001G167300	Subtilase family protein
Chr01	14062014	T	hom	C	C	C	C	C	C	C	C	C	C	Potri.001G167300	Subtilase family protein
Chr01	14062128	A	hom	T	T	T	T	T	T	T	T	T	T	Potri.001G167300	Subtilase family protein
Chr01	14062444	A	hom	C	C	C	C	C	C	C	C	C	C	Potri.001G167300	Subtilase family protein
Chr01	14074338	C	hom	T	T	T	T	T	T	T	T	T	T	Potri.001G167600	null
Chr01	14128958	A	hom	C	C	C	C	C	C	C	C	C	C	Potri.001G167900	Cytochrome P450 superfamily protein
Chr01	14144096	T	hom	G	G	G	G	G	G	G	G	G	G	Potri.001G168000	Protein kinase superfamily protein
Chr01	14158930	G	hom	T	T	T	T	T	T	T	T	T	T	Potri.001G168100	ARM repeat superfamily protein
Chr01	14159158	A	hom	C	C	C	C	C	C	C	C	C	C	Potri.001G168100	ARM repeat superfamily protein
Chr01	14182173	A	hom	G	G	G	G	G	G	G	G	G	G	Potri.001G168200	RELA/SPOT homolog 3
Chr01	14182305	C	hom	A	A	A	A	A	A	A	A	A	A	Potri.001G168200	RELA/SPOT homolog 3
Chr01	14182582	A	hom	C	C	C	C	C	C	C	C	C	C	Potri.001G168200	RELA/SPOT homolog 3
Chr01	14187403	G	hom	T	T	T	T	T	T	T	T	T	T	Potri.001G168300	TATA binding protein associated factor 21kDa subunit
Chr01	14205458	G	hom	T	T	A	T	T	T	T	T	T	T	Potri.001G168600	alpha/beta-Hydrolases superfamily protein
Chr01	14212484	C	hom	T	T	T	T	T	T	T	T	T	T	Potri.001G168800	GRAS family transcription factor
Chr01	14215583	C	hom	G	G	G	G	G	G	G	G	G	G	Potri.001G168900	null
Chr01	14216051	C	hom	T	T	T	T	T	T	T	T	T	T	Potri.001G168900	null
Chr01	14330991	A	hom	C	C	C	C	C	C	C	C	C	C	Potri.001G169600	myb domain protein 23
Chr01	14354614	G	hom	T	T	T	T	T	T	T	T	T	T	Potri.001G169900	Transcription initiation factor TFIID subunit A
Chr01	14354649	T	hom	C	C	C	C	C	C	C	C	C	C	Potri.001G169900	Transcription initiation factor TFIID subunit A
Chr01	14355460	G	hom	A	A	A	A	A	A	T	A	T	T	Potri.001G169900	Transcription initiation factor TFIID subunit A
Chr01	14394512	T	hom	G	G	G	G	G	G	G	G	G	G	Potri.001G170200	TRF-like 6
Chr01	14439245	G	hom	C	C	T	T	T	T	T	T	T	T	Potri.001G170500	null
Chr01	14454968	G	hom	C	C	C	C	C	C	C	C	C	C	Potri.001G170700	Kinase-related protein of unknown function (DUF1296)
Chr01	14456518	T	hom	A	A	A	G	G	G	G	G	G	G	Potri.001G170700	Kinase-related protein of unknown function (DUF1296)
Chr01	14456909	G	hom	C	C	C	C	C	C	C	C	C	C	Potri.001G170700	Kinase-related protein of unknown function (DUF1296)
Chr01	14477719	G	hom	A	A	A	A	A	A	A	A	A	A	Potri.001G170800	DZC (Disease resistance/zinc finger/chromosome condensation-like region) domain containing protein
Chr01	14481063	T	hom	A	A	A	A	A	A	A	A	A	A	Potri.001G170800	DZC (Disease resistance/zinc finger/chromosome condensation-like region) domain containing protein
Chr01	14520806	G	hom	C	C	C	C	C	C	C	C	C	C	Potri.001G171100	CTC-interacting domain 4
Chr01	14537829	T	hom	G	G	G	G	G	G	G	G	G	G	Potri.001G171300	Tetratricopeptide repeat (TPR)-like superfamily protein
Chr01	14537830	T	hom	C	C	C	C	C	C	C	C	C	C	Potri.001G171300	Tetratricopeptide repeat (TPR)-like superfamily protein
Chr01	14538436	C	hom	T	T	T	T	T	T	T	T	T	T	Potri.001G171300	Tetratricopeptide repeat (TPR)-like superfamily protein
Chr01	14538669	C	hom	A	A	A	A	A	A	A	A	A	A	Potri.001G171300	Tetratricopeptide repeat (TPR)-like superfamily protein
Chr01	14538672	T	hom	C	C	C	C	C	C	C	C	C	C	Potri.001G171300	Tetratricopeptide repeat (TPR)-like superfamily protein
Chr01	14538892	G	hom	C	C	C	C	C	C	C	C	C	C	Potri.001G171300	Tetratricopeptide repeat (TPR)-like superfamily protein
Chr01	14541635	T	hom	C	C	C	C	C	C	C	C	C	C	Potri.001G171400	null
Chr01	14541713	T	hom	C	C	C	C	C	C	C	C	C	C	Potri.001G171400	null
Chr01	14556930	T	hom	A	A	C	A	A	A	A	A	A	A	Potri.001G171800	peptide deformylase 1A
Chr01	14579860	A	hom	G	G	G	G	G	G	G	G	G	G	Potri.001G172000	null
Chr01	14587578	C	hom	T	T	T	T	T	T	T	T	T	T	Potri.001G172200	null
Chr01	14591542	T	hom	G	G	G	G	G	G	G	G	G	G	Potri.001G172300	LRR and NB-ARC domains-containing disease resistance protein
Chr01	14615433	T	hom	C	C	C	C	C	C	C	C	C	C	Potri.001G172400	phosphatidylserine decarboxylase 3
Chr01	14615918	C	hom	T	T	T	T	T	T	T	T	T	T	Potri.001G172400	phosphatidylserine decarboxylase 3
Chr01	14620423	G	hom	A	A	A	A	A	A	A	A	A	A	Potri.001G172500	null
Chr01	14673854	C	hom	T	T	T	T	T	T	T	T	T	T	Potri.001G172900	late embryogenesis abundant protein-related / LEA protein-related
Chr01	14680616	T	hom	G	G	G	G	G	G	G	G	G	G	Potri.001G173100	null
Chr01	14695389	C	hom	T	T	T	T	T	T	T	T	T	T	Potri.001G173300	null
Chr01	14703078	C	hom	T	T	T	T	T	T	T	T	T	T	Potri.001G173500	periodic tryptophan protein 2
Chr01	14715106	G	hom	T	T	T	T	T	T	T	T	T	T	Potri.001G173600	Tesmin/TSO1-like CXC domain-containing protein
Chr01	14715442	G	hom	A	A	A	A	A	A	A	A	A	A	Potri.001G173600	Tesmin/TSO1-like CXC domain-containing protein
Chr01	14731868	C	hom	A	A	A	A	A	A	A	A	A	A	Potri.001G173800	Rubredoxin-like superfamily protein
Chr01	14746991	G	hom	A	A	A	A	A	A	A	A	A	A	Potri.001G174000	null
Chr01	14750890	G	hom	A	A	A	A	A	A	A	A	A	A	Potri.001G174100	peroxisome 1
Chr01	14750930	A	hom	C	C	C	C	C	C	C	C	C	C	Potri.001G174100	peroxisome 1
Chr01	14751074	T	hom	A	A	A	A	A	A	A	A	A	A	Potri.001G174100	peroxisome 1
Chr01	14751549	G	hom	C	C	C	C	C	C	C	C	C	C	Potri.001G174100	peroxisome 1
Chr01	14752022	C	hom	T	T	T	T	T	T	T	T	T	T	Potri.001G174100	peroxisome 1
Chr01	14752105	A	het	G	G	G	G	G	G	G	G	G	G	Potri.001G174100	peroxisome 1
Chr01	14756761	T	hom	A	A	A	A	A	A	A	A	A	A	Potri.001G174100	peroxisome 1
Chr01	14769604	T	hom	G	G	G	G	G	G	G	G	G	G	Potri.001G174300	null
Chr01	14788262	A	hom	G	G	G	G	G	G	G	G	G	G	Potri.001G174500	HCO3- transporter family
Chr01	14789479	A	hom	C	C	C	C	C	C	C	C	C	C	Potri.001G174500	HCO3- transporter family
Chr01	14790508	T	hom	A	A	A	A	A	A	A	A	A	A	Potri.001G174500	HCO3- transporter family
Chr01	14808994	T	hom	G	G	G	G	G	G	G	G	G	G	Potri.001G174700	bromo-adjacent homology (BAH) domain-containing protein
Chr01	14826575	T	hom	A	A	A	A	A	A	A	A	A	A	Potri.001G174900	alpha/beta-Hydrolases superfamily protein
Chr01	14847007	C	hom	A	A	A	A	A	A	A	A	A	A	Potri.001G175000	lysophospholipase 2
Chr01	14864961	A	hom	C	C	C	C	C	C	C	C	C	C	Potri.001G175200	nucleotide transporter 1
Chr01	14866961	G	hom	A	A	A	A	A	A	A	A	A	A	Potri.001G175200	nucleotide transporter 1
Chr01	14867077	G	hom	C	C	C	C	C	C	C	C	C	C	Potri.001G175200	nucleotide transporter 1
Chr01	14867942	A	hom	T	T	T	T	T	T	T	T	T	T	Potri.001G175200	nucleotide transporter 1
Chr01	14888374	C	hom	T	T	T	T	T	T	T	T	T	T	Potri.001G175500	null
Chr01	14888422	C	hom	T	T	T	T	T	T	T	T	T	T	Potri.001G175500	null
Chr01	14888910	A	hom	G	G	G	G	G	G	G	G	G	G	Potri.001G175500	null
Chr01	14890668	T	hom	A	A	A	A	A	A	A	A	A	A	Potri.001G175500	null
Chr01	14890686	C	hom	T	T	T	T	T	T	T	T	T	T	Potri.001G175500	null
Chr01	14890763	C	hom	A	A	A	A	A	A	A	A	A	A	Potri.001G175500	null
Chr01	14906920	C	hom	A	A	A	A	A	A	A	A	A	A	Potri.001G175700	pleiotropic drug resistance 12
Chr01	14914037	T	hom	G	G	G	G	G	G	G	G	G	G	Potri.001G175700	pleiotropic drug resistance 12
Chr01	14988872	G	hom	A	A	A	A	A	A	A	A	A	A	Potri.001G176000	2-oxoglutarate (2OG) and Fe(II)-dependent oxygenase superfamily protein
Chr01	14989424	T	hom	A	A	A	A	A	A	A	A	A	A	Potri.001G176000	2-oxoglutarate (2OG) and Fe(II)-dependent oxygenase superfamily protein
Chr01	15053241	A	hom	T	T	T	T	T	T	T	T	T	T	Potri.001G176500	2-oxoglutarate (2OG) and Fe(II)-dependent oxygenase superfamily protein
Chr01	15122272	G	hom	C	C	C	C	C	C	C	C	C	C	Potri.001G176800	null
Chr01	15129850	C	hom	T	T	T	T	T	T	T	T	T	T	Potri.001G176900	P-loop containing nucleoside triphosphate hydrolases superfamily protein
Chr01	15156176	C	hom	T	T	T	T	T	T	T	T	T	T	Potri.001G177100	Cyclin A2;4
Chr01	15158280	A	hom	G	G	G	G	G	G	G	G	G	G	Potri.001G177100	Cyclin A2;4
Chr01	15183631	C	hom	T	T	T	T	T	T	T	T	T	T	Potri.001G177300	P-loop containing nucleoside triphosphate hydrolases superfamily protein
Chr01	15183804	G	hom	T	T	T	T	T	T	T	T	T	T	Potri.001G177300	P-loop containing nucleoside triphosphate hydrolases superfamily protein
Chr01	15185504	A	hom	T	T	T	T	T	T	T	T	T	T	Potri.001G177300	P-loop containing nucleoside triphosphate hydrolases superfamily protein
Chr01	15237080	A	het	T	T	T	T	T	T	T	T	T	T	Potri.001G177600	fatty acyl-ACP thioesterases B
Chr01	15249945	C	hom	T	T	T	T	T	T	T	T	T	T	Potri.001G177700	tetratricopeptide repeat (TPR)-containing protein
Chr01	15353252	A	hom	T	T	T	T	T	T	T	T	T	T	Potri.001G178100	BRCT domain-containing DNA repair protein
Chr01	15353499	G	hom	C	C	C	C	C	C	C	C	C	C	Potri.001G178100	BRCT domain-containing DNA repair protein
Chr01	15355976	G	hom	A	A	A	A	A	A	A	A	A	A	Potri.001G178200	centromere protein C
Chr01	15357562	G	hom	A	A	A	A	A	A	A	A	A	A	Potri.001G178200	centromere protein C
Chr01	15368844	T	hom	A	A	A	A	A	A	A	A	A	A	Potri.001G178300	Galactose oxidase/kelch repeat superfamily protein
Chr01	15368866	A	hom	C	C	C	C	C	C	C	C	C	C	Potri.001G178300	Galactose oxidase/kelch repeat superfamily protein
Chr01	15380247	A	hom	C	C	C	C	C	C	C	C	C	C	Potri.001G178500	Galactose oxidase/kelch repeat superfamily protein
Chr01	15380572	A	hom	C	C	C	T	T	C	T	T	T	T	Potri.001G178500	Galactose oxidase/kelch repeat superfamily protein
Chr01	15380747	G	hom	T	T	T	T	T	T	T	T	T	T	Potri.001G178500	Galactose oxidase/kelch repeat superfamily protein
Chr01	15380778	T	hom	A	A	A	A	A	A	A	A	A	A	Potri.001G178500	Galactose oxidase/kelch repeat superfamily protein
Chr01	15380799	A	hom	G	G	G	G	G	T	G	G	G	G	Potri.001G178500	Galactose oxidase/kelch repeat superfamily protein
Chr01	15384767	G	hom	A	A	A	A	A	A	A	A	A	A	Potri.001G178700	null
Chr01	15404726	A	hom	G	G	G	G	G	G	G	G	G	G	Potri.001G178900	CASC3/Barentsz eIF4AIII binding
Chr01	15404793	T	hom	G	G	G	G	G	G	G	G	G	G	Potri.001G178900	CASC3/Barentsz eIF4AIII binding
Chr01	15441430	T	hom	C	C	C	C	C	C	C	C	C	C	Potri.001G179100	NUP50 (Nucleoporin 50 kDa) protein
Chr01	15442264	C	hom	T	T	T	T	T	T	T	T	T	T	Potri.001G179100	NUP50 (Nucleoporin 50 kDa) protein
Chr01	15442483	G	hom	T	T	T	T	T	T	T	T	T	T	Potri.001G179100	NUP50 (Nucleoporin 50 kDa) protein
Chr01	15442691	T	hom	A	A	A	A	A	A	A	A	A	A	Potri.001G179100	NUP50 (Nucleoporin 50 kDa) protein
Chr01	15454150	A	hom	G	G	G	G	G	G	G	G	G	G	Potri.001G179200	Coatomer, beta\' subunit
Chr01	15526751	C	hom	G	G	G	G	G	G	G	G	G	G	Potri.001G179500	structural molecules
Chr01	15528332	A	hom	T	T	T	T	T	T	T	T	T	T	Potri.001G179600	MAR binding filament-like protein 1
Chr01	15528408	C	hom	T	T	T	T	T	T	T	T	T	T	Potri.001G179600	MAR binding filament-like protein 1
Chr01	15528449	A	hom	C	C	C	C	C	C	C	C	C	C	Potri.001G179600	MAR binding filament-like protein 1
Chr01	15528450	C	hom	T	T	T	T	T	T	T	T	T	T	Potri.001G179600	MAR binding filament-like protein 1
Chr01	15529038	A	hom	T	T	T	T	T	T	T	T	T	T	Potri.001G179600	MAR binding filament-like protein 1
Chr01	15529101	T	hom	A	A	A	A	A	A	A	A	A	A	Potri.001G179600	MAR binding filament-like protein 1
Chr01	15529114	T	hom	C	C	C	C	C	C	C	C	C	C	Potri.001G179600	MAR binding filament-like protein 1
Chr01	15529746	C	hom	T	T	T	T	T	T	T	T	T	T	Potri.001G179600	MAR binding filament-like protein 1
Chr01	15542871	A	hom	C	C	C	C	C	C	C	C	C	C	Potri.001G179700	Protein of unknown function (DUF581)
Chr01	15590723	T	hom	C	C	C	C	C	C	C	C	C	C	Potri.001G180100	Heat shock protein 70 (Hsp 70) family protein
Chr01	15592161	T	hom	G	G	G	G	G	G	G	G	G	G	Potri.001G180100	Heat shock protein 70 (Hsp 70) family protein
Chr01	15621787	A	hom	G	G	G	G	G	G	G	G	G	G	Potri.001G180200	RAD3-like DNA-binding helicase protein
Chr01	15630920	G	hom	A	A	A	A	A	A	A	A	A	A	Potri.001G180300	null
Chr01	15632066	C	hom	T	T	T	T	T	T	T	T	T	T	Potri.001G180400	ovate family protein 14
Chr01	15632245	T	hom	G	G	G	G	G	G	G	G	G	G	Potri.001G180400	ovate family protein 14
Chr01	15653370	C	hom	T	T	T	T	T	T	T	T	T	T	Potri.001G180600	Late embryogenesis abundant (LEA) hydroxyproline-rich glycoprotein family
Chr01	15742948	C	hom	T	T	T	T	T	T	T	T	T	T	Potri.001G181000	F-box family protein
Chr01	15749353	A	hom	G	G	G	G	G	G	G	G	G	G	Potri.001G181100	null
Chr01	15749362	T	hom	G	G	G	G	G	G	G	G	G	G	Potri.001G181100	null
Chr01	15749451	A	hom	G	G	G	G	G	G	G	G	G	G	Potri.001G181100	null
Chr01	15749989	C	hom	T	T	T	T	T	T	T	T	T	T	Potri.001G181100	null
Chr01	15773463	G	hom	T	T	T	T	T	T	T	T	T	T	Potri.001G181200	Putative methyltransferase family protein
Chr01	15773563	G	hom	C	C	C	C	C	C	C	C	C	C	Potri.001G181200	Putative methyltransferase family protein
Chr01	15774127	T	hom	C	C	C	C	C	C	C	C	C	C	Potri.001G181200	Putative methyltransferase family protein
Chr01	15774151	C	hom	T	T	T	T	T	T	T	T	T	T	Potri.001G181200	Putative methyltransferase family protein
Chr01	15774438	C	hom	T	T	T	T	T	T	T	T	T	T	Potri.001G181200	Putative methyltransferase family protein
Chr01	15780124	C	hom	T	T	T	T	T	T	T	T	T	T	Potri.001G181300	Regulator of Vps4 activity in the MVB pathway protein
Chr01	15783092	T	hom	G	G	G	C	C	C	C	C	C	C	Potri.001G181400	null
Chr01	15783200	G	hom	A	A	A	A	A	A	A	A	A	A	Potri.001G181400	null
Chr01	15809243	G	hom	T	T	T	T	T	T	T	T	T	T	Potri.001G181500	Integrase-type DNA-binding superfamily protein
Chr01	15809326	A	hom	G	G	G	G	G	G	G	G	G	G	Potri.001G181500	Integrase-type DNA-binding superfamily protein
Chr01	15903511	G	hom	A	A	A	A	A	A	A	A	A	A	Potri.001G182300	ATP binding microtubule motor family protein
Chr01	15908776	G	hom	C	C	C	C	C	C	C	C	C	C	Potri.001G182400	Peroxidase superfamily protein
Chr01	15908870	T	hom	G	G	G	G	G	G	G	G	G	G	Potri.001G182400	Peroxidase superfamily protein
Chr01	15910179	T	hom	G	G	G	G	G	G	G	G	G	G	Potri.001G182400	Peroxidase superfamily protein
Chr01	15917160	T	hom	C	C	C	C	C	C	C	C	C	C	Potri.001G182600	RAD3-like DNA-binding helicase protein
Chr01	15919136	G	hom	A	A	A	A	A	A	A	A	A	A	Potri.001G182600	RAD3-like DNA-binding helicase protein
Chr01	15919495	C	hom	A	A	A	A	A	A	A	A	A	A	Potri.001G182600	RAD3-like DNA-binding helicase protein
Chr01	15962522	C	hom	G	G	G	G	G	G	G	G	G	G	Potri.001G183000	proline extensin-like receptor kinase 1
Chr01	15962569	G	hom	A	A	A	A	A	A	A	A	A	A	Potri.001G183000	proline extensin-like receptor kinase 1
Chr01	15979766	C	hom	A	A	A	A	A	A	A	A	A	A	Potri.001G183100	Phox-associated domain;Phox-like;Sorting nexin, C-terminal
Chr01	15979934	A	hom	T	T	T	T	T	T	T	T	T	T	Potri.001G183100	Phox-associated domain;Phox-like;Sorting nexin, C-terminal
Chr01	15983447	C	hom	G	G	G	G	G	G	G	G	G	G	Potri.001G183100	Phox-associated domain;Phox-like;Sorting nexin, C-terminal
Chr01	16053196	C	hom	T	T	T	T	T	T	T	T	T	T	Potri.001G183500	PDI-like 1-5
Chr01	16065363	A	hom	C	C	C	C	C	C	C	C	C	C	Potri.001G183700	D-isomer specific 2-hydroxyacid dehydrogenase family protein
Chr01	16102112	G	hom	A	A	A	A	A	A	A	A	A	A	Potri.001G184000	ribosomal protein S17
Chr01	16143374	T	hom	C	C	C	C	C	C	C	C	C	C	Potri.001G184300	laccase 17
Chr01	16176281	A	hom	G	G	G	G	G	G	G	G	G	G	Potri.001G184700	null
Chr01	16179852	G	hom	T	T	T	T	T	T	T	T	T	T	Potri.001G184800	Tesmin/TSO1-like CXC domain-containing protein
Chr01	16179865	T	hom	C	C	C	C	C	C	C	C	C	C	Potri.001G184800	Tesmin/TSO1-like CXC domain-containing protein
Chr01	16180040	T	hom	C	C	C	C	C	C	C	C	C	C	Potri.001G184800	Tesmin/TSO1-like CXC domain-containing protein
Chr01	16180118	C	hom	T	T	T	T	T	T	T	T	T	T	Potri.001G184800	Tesmin/TSO1-like CXC domain-containing protein
Chr01	16181583	A	hom	G	G	G	G	G	G	G	G	G	G	Potri.001G184800	Tesmin/TSO1-like CXC domain-containing protein
Chr01	16181778	G	hom	T	T	T	T	T	T	T	T	T	T	Potri.001G184800	Tesmin/TSO1-like CXC domain-containing protein
Chr01	16183159	G	hom	T	T	T	T	T	T	T	T	T	T	Potri.001G184800	Tesmin/TSO1-like CXC domain-containing protein
Chr01	16183169	T	hom	G	G	G	G	G	G	G	G	G	G	Potri.001G184800	Tesmin/TSO1-like CXC domain-containing protein
Chr01	16183260	G	het	C	C	C	C	C	C	C	C	C	C	Potri.001G184800	Tesmin/TSO1-like CXC domain-containing protein
Chr01	16194218	C	hom	T	T	T	T	T	T	T	T	T	T	Potri.001G185000	golgin candidate 5
Chr01	16204874	A	hom	C	C	C	C	C	C	C	C	C	C	Potri.001G185100	golgin candidate 5
Chr01	16205822	A	hom	G	G	G	G	G	G	G	G	G	G	Potri.001G185100	golgin candidate 5
Chr01	16208265	T	hom	G	G	G	G	G	G	G	G	G	G	Potri.001G185200	RING/U-box superfamily protein
Chr01	16215313	T	hom	G	G	G	G	G	G	G	G	G	G	Potri.001G185300	Major facilitator superfamily protein
Chr01	16215344	A	hom	G	G	G	G	G	G	G	G	G	G	Potri.001G185300	Major facilitator superfamily protein
Chr01	16249572	A	hom	T	T	T	T	C	T	T	C	T	T	Potri.001G185500	AMP-dependent synthetase and ligase family protein
Chr01	16249710	A	hom	T	T	T	T	T	T	T	T	T	T	Potri.001G185500	AMP-dependent synthetase and ligase family protein
Chr01	16262101	A	hom	G	G	G	G	G	G	G	G	G	G	Potri.001G185500	AMP-dependent synthetase and ligase family protein
Chr01	16267162	A	hom	C	C	C	C	C	C	C	C	C	C	Potri.001G185600	isopropylmalate dehydrogenase 2
Chr01	16271151	T	hom	G	G	G	G	G	G	G	G	G	G	Potri.001G185600	isopropylmalate dehydrogenase 2
Chr01	16312260	C	hom	A	A	A	A	A	A	A	A	A	A	Potri.001G185900	basic helix-loop-helix (bHLH) DNA-binding superfamily protein
Chr01	16408802	A	hom	C	C	C	C	C	C	C	C	C	C	Potri.001G186200	null
Chr01	16411164	A	hom	T	T	T	T	T	T	T	T	T	T	Potri.001G186200	null
Chr01	16411171	C	hom	A	A	A	A	A	A	A	A	A	A	Potri.001G186200	null
Chr01	16429763	C	hom	T	T	T	T	T	T	T	T	T	T	Potri.001G186400	null
Chr01	16437742	T	hom	C	C	C	C	C	C	C	C	C	C	Potri.001G186500	Tetratricopeptide repeat (TPR)-like superfamily protein
Chr01	16438026	A	hom	T	T	T	T	T	T	T	T	T	T	Potri.001G186500	Tetratricopeptide repeat (TPR)-like superfamily protein
Chr01	16475471	T	hom	G	G	G	G	G	G	G	G	G	G	Potri.001G186900	tRNAse Z4
Chr01	16478007	A	hom	C	C	C	C	C	C	C	C	C	C	Potri.001G186900	tRNAse Z4
Chr01	16486858	T	hom	C	C	C	C	C	C	C	C	C	C	Potri.001G187000	ENTH/VHS family protein
Chr01	16487212	G	hom	A	A	A	A	A	A	A	A	A	A	Potri.001G187000	ENTH/VHS family protein
Chr01	16487297	G	hom	A	A	A	A	A	A	A	A	A	A	Potri.001G187000	ENTH/VHS family protein
Chr01	16487308	A	hom	G	G	G	G	G	G	G	G	G	G	Potri.001G187000	ENTH/VHS family protein
Chr01	16497078	A	hom	T	T	G	G	G	G	G	G	G	G	Potri.001G187100	LETM1-like protein
Chr01	16499505	A	hom	T	T	T	T	T	T	T	T	T	T	Potri.001G187100	LETM1-like protein
[truncated: 37,166 more rows]
