# Supplementary material for: The poplar pangenome provides insights into the evolutionary history of the genus
Source: Commun Biol. 2019 Jun 18;2:215. doi: 10.1038/s42003-019-0474-7 (PMC6581948; doi:10.1038/s42003-019-0474-7)
Supplement: Supplementary file 4 — Supplementary Data 2 [file 42003_2019_474_MOESM4_ESM.xlsx]

## Sheet: Sheet1
Supplementary Data 2 Significantly enriched GO terms of genes with non-start codon SNPs in the 10 poplar species
GO term	Ontology	P.alba	P. devidiana	P.cathayana	P. simonii	P. ussuriensis	P. maximowiczii	P. nigra	P. deltoides	P. lasiocarpa	P. euphratica	Description
GO:0000166	F	√	√	√	√	√	√	√	√	√	√	nucleotide binding
GO:0001882	F	√	√	√	√	√	√	√	√	√	√	nucleoside binding
GO:0001883	F	√	√	√	√	√	√	√	√	√	√	purine nucleoside binding
GO:0004672	F	√	√	√	√	√	√	√	√	√	√	protein kinase activity
GO:0005488	F	√	√	√	√	√	√	√	√	√	√	binding
GO:0005515	F	√	√	√	√	√	√	√	√	√	√	protein binding
GO:0005524	F	√	√	√	√	√	√	√	√	√	√	ATP binding
GO:0006464	P	√	√	√	√	√	√	√	√	√	√	protein modification process
GO:0006468	P	√	√	√	√	√	√	√	√	√	√	protein amino acid phosphorylation
GO:0017076	F	√	√	√	√	√	√	√	√	√	√	purine nucleotide binding
GO:0030554	F	√	√	√	√	√	√	√	√	√	√	adenyl nucleotide binding
GO:0032553	F	√	√	√	√	√	√	√	√	√	√	ribonucleotide binding
GO:0032555	F	√	√	√	√	√	√	√	√	√	√	purine ribonucleotide binding
GO:0032559	F	√	√	√	√	√	√	√	√	√	√	adenyl ribonucleotide binding
GO:0043412	P	√	√	√	√	√	√	√	√	√	√	macromolecule modification
GO:0043687	P	√	√	√	√	√	√	√	√	√	√	post-translational protein modification
GO:0006793	P	√	√	√	√	√	√	√	√	√		phosphorus metabolic process
GO:0006796	P	√	√	√	√	√	√	√	√	√		phosphate metabolic process
GO:0006915	P	√	√	√	√	√	√	√	√	√		apoptosis
GO:0008219	P	√	√	√	√	√	√	√	√	√		cell death
GO:0012501	P	√	√	√	√	√	√	√	√	√		programmed cell death
GO:0016265	P	√	√	√	√	√	√	√	√	√		death
GO:0016310	P	√	√	√	√	√	√	√	√	√		phosphorylation
GO:0016301	F	√	√	√	√	√	√	√	√	√		kinase activity
GO:0016740	F	√	√	√	√	√	√	√	√	√		transferase activity
GO:0016772	F	√	√	√	√	√	√	√	√	√		transferase activity, transferring phosphorus-containing groups
GO:0016773	F	√	√	√	√	√	√	√	√	√		phosphotransferase activity, alcohol group as acceptor
GO:0043531	F	√	√	√	√	√	√	√	√	√		ADP binding
GO:0008037	P	√	√	√	√				√			cell recognition
GO:0009856	P	√	√	√	√				√			pollination
GO:0009875	P	√	√	√	√				√			pollen-pistil interaction
GO:0022414	P	√	√	√	√				√			reproductive process
GO:0048544	P	√	√	√	√				√			recognition of pollen
GO:0000003	P	√	√	√	√				√			reproduction
GO:0007154	P	√	√	√	√							cell communication
GO:0003824	F	√	√	√	√					√	√	catalytic activity
GO:0051704	P	√	√	√								multi-organism process
GO:0004672	F				√	√	√					protein kinase activity
GO:0004888	F				√	√	√					transmembrane receptor activity
GO:0005529	F	√	√	√								sugar binding
GO:0032501	P	√	√	√								multicellular organismal process
GO:0015297	F		√						√			antiporter activity
GO:0016758	F			√				√				transferase activity, transferring hexosyl groups
GO:0022804	F		√								√	active transmembrane transporter activity
GO:0030246	F	√		√								carbohydrate binding
GO:0055085	P	√	√									transmembrane transport
GO:0042802	F		√	√								identical protein binding
GO:0003774	F									√	√	motor activity
GO:0008066	F			√								glutamate receptor activity
GO:0015276	F			√								ligand-gated ion channel activity
GO:0015291	F		√									secondary active transmembrane transporter activity
GO:0015298	F		√									solute:cation antiporter activity
GO:0015299	F		√									solute:hydrogen antiporter activity
GO:0016757	F			√								transferase activity, transferring glycosyl groups
GO:0016817	F										√	hydrolase activity, acting on acid anhydrides
GO:0017111	F										√	nucleoside-triphosphatase activity
GO:0022834	F			√								ligand-gated channel activity
GO:0022836	F			√								gated channel activity
GO:0030288	C			√								outer membrane-bounded periplasmic space
GO:0030313	C			√								cell envelope
GO:0042597	C			√								periplasmic space
GO:0043086	P			√								negative regulation of catalytic activity
GO:0044092	P			√								negative regulation of molecular function
GO:0044462	C			√								external encapsulating structure part
GO:0004970	F			√								ionotropic glutamate receptor activity
GO:0005230	F			√								extracellular ligand-gated ion channel activity
GO:0005231	F			√								excitatory extracellular ligand-gated ion channel activity
GO:0005234	F			√								extracellular-glutamate-gated ion channel activity
GO:0003777	F										√	microtubule motor activity
Note: C: cellular component; F: molecular function; P: biological process
