# Supplementary material for: The poplar pangenome provides insights into the evolutionary history of the genus
Source: Commun Biol. 2019 Jun 18;2:215. doi: 10.1038/s42003-019-0474-7 (PMC6581948; doi:10.1038/s42003-019-0474-7)
Supplement: Supplementary file 5 — Supplementary Data 3 [file 42003_2019_474_MOESM5_ESM.xlsx]

## Sheet: Sheet1
Supplementary Data 3 Significantly enriched GO terms of genes with stop codons SNPs in the 10 poplar species
GO term	Ontology	P.alba	P. devidiana	P.cathayana	P. simonii	P. ussuriensis	P. maximowiczii	P. nigra	P. deltoides	P. lasiocarpa	P. euphratica	Description
GO:0000166	F	√	√	√	√	√	√	√	√	√	√	nucleotide binding
GO:0001882	F	√	√	√	√	√	√	√	√	√	√	nucleoside binding
GO:0005524	F	√	√	√	√	√	√	√	√	√	√	ATP binding
GO:0001883	F	√	√	√	√	√	√	√	√	√	√	purine nucleoside binding
GO:0006915	P	√	√	√	√	√	√	√	√	√	√	apoptosis
GO:0008219	P	√	√	√	√	√	√	√	√	√	√	cell death
GO:0012501	P	√	√	√	√	√	√	√	√	√	√	programmed cell death
GO:0016265	P	√	√	√	√	√	√	√	√	√	√	death
GO:0004672	F	√	√	√	√	√	√	√	√	√	√	protein kinase activity
GO:0016740	F	√	√	√	√	√	√	√	√	√	√	transferase activity
GO:0017076	F	√	√	√	√	√	√	√	√	√	√	purine nucleotide binding
GO:0030554	F	√	√	√	√	√	√	√	√	√	√	adenyl nucleotide binding
GO:0043531	F	√	√	√	√	√	√	√	√	√	√	ADP binding
GO:0032553	F	√	√	√	√	√	√	√	√	√	√	ribonucleotide binding
GO:0032555	F	√	√	√	√	√	√	√	√	√	√	purine ribonucleotide binding
GO:0032559	F	√	√	√	√	√	√	√	√	√	√	adenyl ribonucleotide binding
GO:0006468	P	√	√	√	√	√	√	√		√	√	protein amino acid phosphorylation
GO:0016773	F	√	√	√	√	√	√	√		√	√	phosphotransferase activity, alcohol group as acceptor
GO:0016301	F	√	√	√	√	√	√	√		√	√	kinase activity
GO:0006464	P	√	√	√	√	√	√			√	√	protein modification process
GO:0043412	P	√	√	√	√	√	√			√	√	macromolecule modification
GO:0006793	P	√	√	√	√	√	√	√		√		phosphorus metabolic process
GO:0006796	P	√	√	√	√	√	√	√		√		phosphate metabolic process
GO:0016310	P	√	√	√	√	√	√	√		√		phosphorylation
GO:0016772	F	√	√	√	√	√	√			√		transferase activity, transferring phosphorus-containing groups
GO:0005488	F	√	√	√	√	√	√			√		binding
GO:0043687	P	√	√	√	√	√	√			√		post-translational protein modification
GO:0002376	P		√		√	√	√			√		immune system process
GO:0045087	P		√		√	√	√			√		innate immune response
GO:0006955	P		√		√	√	√			√		immune response
GO:0005515	F	√	√		√	√	√					protein binding
GO:0044267	P		√		√		√			√		cellular protein metabolic process
GO:0019538	P		√		√					√		protein metabolic process
GO:0004888	F		√			√				√		transmembrane receptor activity
GO:0004871	F		√							√		signal transducer activity
GO:0004872	F		√							√		receptor activity
GO:0006952	P		√							√		defense response
GO:0008037	P			√		√						cell recognition
GO:0000003	P			√		√						reproduction
GO:0009856	P			√		√						pollination
GO:0009875	P			√		√						pollen-pistil interaction
GO:0022414	P			√		√						reproductive process
GO:0032501	P			√		√						multicellular organismal process
GO:0048544	P			√		√						recognition of pollen
GO:0051704	P			√		√						multi-organism process
GO:0030246	F			√			√					carbohydrate binding
GO:0005529	F			√			√					sugar binding
GO:0003824	F								√		√	catalytic activity
GO:0016887	F	√										ATPase activity
GO:0042623	F	√										ATPase activity, coupled
GO:0060089	F		√									molecular transducer activity
GO:0007154	P			√								cell communication
GO:0016651	F							√				oxidoreductase activity, acting on NADH or NADPH
GO:0006519	P							√				cellular amino acid and derivative metabolic process
GO:0009308	P							√				amine metabolic process
GO:0016746	F								√			transferase activity, transferring acyl groups
GO:0016757	F								√			transferase activity, transferring glycosyl groups
GO:0016758	F								√			transferase activity, transferring hexosyl groups
GO:0023052	P									√		signaling
GO:0060089	F									√		molecular transducer activity
Note: C: cellular component; F: molecular function; P: biological process
