# Supplementary material for: The poplar pangenome provides insights into the evolutionary history of the genus
Source: Commun Biol. 2019 Jun 18;2:215. doi: 10.1038/s42003-019-0474-7 (PMC6581948; doi:10.1038/s42003-019-0474-7)
Supplement: Supplementary file 6 — Supplementary Data 4 [file 42003_2019_474_MOESM6_ESM.xlsx]

## Sheet: Supplementary Table 12 Small in
Supplementary Data 4 Small indels shared among the 10 poplar species.
#CHROM	POS	REF	ALT	FORMAT	genotype	Gene
Chr01	35596	GA	G	GT:AD:DP:GQ:PL	1/1:0,21:21:64:725,64,0	null
Chr01	57630	C	CA	GT:AD:DP:GQ:PL	1/1:0,32:32:95:1135,95,0	Potri.001G000700
Chr01	58002	G	GCAAAA	GT:AD:DP:GQ:PL	1/1:0,27:27:80:1206,80,0	Potri.001G000700
Chr01	58004	TTTAG	T	GT:AD:DP:GQ:PL	1/1:0,26:26:80:1206,80,0	Potri.001G000700
Chr01	65386	TTG	T	GT:AD:DP:GQ:PL	1/1:0,41:41:99:2154,153,0	Potri.001G000800
Chr01	65393	C	CT	GT:AD:DP:GQ:PL	1/1:0,39:39:99:2154,153,0	Potri.001G000800
Chr01	123006	T	TG	GT:AD:DP:GQ:PL	1/1:0,36:36:99:1452,107,0	Potri.001G001700
Chr01	133055	A	AT	GT:AD:DP:GQ:PL	1/1:0,34:34:99:2478,174,0	Potri.001G002100
Chr01	139017	CATT	C	GT:AD:DP:GQ:PL	1/1:0,35:35:99:1713,120,0	Potri.001G002100
Chr01	160482	CATA	C	GT:AD:DP:GQ:PL	1/1:0,4:4:12:181,12,0	Potri.001G002500
Chr01	165549	T	TA	GT:AD:DP:GQ:PL	1/1:0,31:31:92:1248,92,0	Potri.001G002600
Chr01	166346	A	AT	GT:AD:DP:GQ:PL	1/1:0,36:36:99:1487,112,0	Potri.001G002600
Chr01	202020	T	TA	GT:AD:DP:GQ:PL	1/1:0,47:47:99:1673,141,0	null
Chr01	204087	C	CA	GT:AD:DP:GQ:PL	1/1:0,42:42:99:2467,181,0	Potri.001G003400
Chr01	223628	TC	T	GT:AD:DP:GQ:PL	1/1:0,25:25:99:1955,145,0	Potri.001G003800
Chr01	225887	C	CTATT	GT:AD:DP:GQ:PL	1/1:0,18:18:52:783,52,0	null
Chr01	236169	A	AAG	GT:AD:DP:GQ:PL	1/1:0,33:33:98:1469,98,0	Potri.001G003900
Chr01	241949	A	AT	GT:AD:DP:GQ:PL	1/1:0,45:45:99:2231,153,0	Potri.001G003900
Chr01	245982	C	CA	GT:AD:DP:GQ:PL	1/1:0,28:28:96:1379,96,0	Potri.001G004000
Chr01	248139	C	CA	GT:AD:DP:GQ:PL	1/1:0,41:41:99:1865,126,0	null
Chr01	255974	G	GAAA	GT:AD:DP:GQ:PL	1/1:0,14:14:82:1102,82,0	null
Chr01	261269	A	AAAT	GT:AD:DP:GQ:PL	1/1:0,40:40:99:1767,118,0	Potri.001G004200
Chr01	261295	G	GAC	GT:AD:DP:GQ:PL	1/1:0,39:39:99:1867,125,0	Potri.001G004200
Chr01	269096	A	AT	GT:AD:DP:GQ:PL	1/1:0,46:46:99:1540,138,0	Potri.001G004200
Chr01	269743	A	AG	GT:AD:DP:GQ:PL	1/1:0,54:54:99:2181,162,0	Potri.001G004200
Chr01	272267	AG	A	GT:AD:DP:GQ:PL	1/1:0,24:24:73:892,73,0	Potri.001G004200
Chr01	275401	A	AT	GT:AD:DP:GQ:PL	1/1:0,25:25:99:2501,188,0	Potri.001G004300
Chr01	313990	GA	G	GT:AD:DP:GQ:PL	1/1:0,38:38:99:1658,118,0	Potri.001G004800
Chr01	344158	A	AT	GT:AD:DP:GQ:PL	1/1:0,37:37:99:2136,145,0	null
Chr01	346490	C	CA	GT:AD:DP:GQ:PL	1/1:0,20:20:75:1085,75,0	Potri.001G005200
Chr01	346885	T	TG	GT:AD:DP:GQ:PL	1/1:0,36:36:99:1280,108,0	Potri.001G005200
Chr01	360169	C	CCTT	GT:AD:DP:GQ:PL	1/1:0,15:15:44:674,44,0	null
Chr01	362339	CAT	C	GT:AD:DP:GQ:PL	1/1:0,22:22:85:1205,85,0	Potri.001G005400
Chr01	422149	G	GCT	GT:AD:DP:GQ:PL	1/1:0,23:23:69:1034,69,0	null
Chr01	423515	C	CA	GT:AD:DP:GQ:PL	1/1:0,25:25:93:1352,93,0	Potri.001G006300
Chr01	423619	A	AC	GT:AD:DP:GQ:PL	1/1:0,40:40:99:1652,123,0	Potri.001G006300
Chr01	426296	TA	T	GT:AD:DP:GQ:PL	1/1:0,21:21:64:643,64,0	Potri.001G006300
Chr01	444940	C	CT	GT:AD:DP:GQ:PL	1/1:0,16:16:48:598,48,0	Potri.001G006500
Chr01	504090	A	AT	GT:AD:DP:GQ:PL	1/1:0,32:32:99:2826,203,0	null
Chr01	520414	T	TG	GT:AD:DP:GQ:PL	1/1:0,24:24:99:2119,152,0	Potri.001G007700
Chr01	528484	A	AT	GT:AD:DP:GQ:PL	1/1:0,40:40:99:2981,209,0	Potri.001G007900
Chr01	576896	CA	C	GT:AD:DP:GQ:PL	1/1:0,32:32:97:1144,97,0	Potri.001G008800
Chr01	577478	A	AAG	GT:AD:DP:GQ:PL	1/1:0,29:29:99:2146,147,0	Potri.001G008800
Chr01	600017	TTTAA	T	GT:AD:DP:GQ:PL	1/1:0,27:27:83:1218,83,0	null
Chr01	603814	G	GT	GT:AD:DP:GQ:PL	1/1:0,11:11:99:2925,196,0	null
Chr01	621867	C	CA	GT:AD:DP:GQ:PL	1/1:0,19:19:60:881,60,0	Potri.001G009600
Chr01	633370	GT	G	GT:AD:DP:GQ:PL	1/1:0,46:46:99:1407,139,0	Potri.001G009700
Chr01	633698	C	CT	GT:AD:DP:GQ:PL	1/1:0,53:53:99:2424,165,0	Potri.001G009700
Chr01	634042	G	GT	GT:AD:DP:GQ:PL	1/1:0,46:46:99:1718,138,0	Potri.001G009700
Chr01	635596	TG	T	GT:AD:DP:GQ:PL	1/1:0,34:34:99:1215,103,0	Potri.001G009700
Chr01	660346	A	AC	GT:AD:DP:GQ:PL	1/1:0,36:36:99:1343,107,0	Potri.001G010300
Chr01	676055	CAGT	C	GT:AD:DP:GQ:PL	1/1:0,29:29:90:1284,90,0	Potri.001G010700
Chr01	676387	AC	A	GT:AD:DP:GQ:PL	1/1:0,19:19:58:678,58,0	Potri.001G010700
Chr01	755659	CGTAA	C	GT:AD:DP:GQ:PL	1/1:0,7:7:24:305,24,0	Potri.001G011800
Chr01	773662	A	AT	GT:AD:DP:GQ:PL	1/1:0,34:34:99:1209,102,0	Potri.001G011900
Chr01	775110	T	TC	GT:AD:DP:GQ:PL	1/1:0,31:31:99:1754,120,0	Potri.001G011900
Chr01	818146	A	AT	GT:AD:DP:GQ:PL	1/1:1,42:43:59:2065,59,0	Potri.001G012200
Chr01	848488	G	GT	GT:AD:DP:GQ:PL	1/1:0,38:38:99:1306,117,0	Potri.001G012400
Chr01	861843	CCTAG	C	GT:AD:DP:GQ:PL	1/1:0,28:28:92:1313,92,0	null
Chr01	894520	T	TA	GT:AD:DP:GQ:PL	1/1:0,23:23:69:855,69,0	Potri.001G013200
Chr01	897501	TAG	T	GT:AD:DP:GQ:PL	1/1:0,41:41:99:2050,143,0	Potri.001G013300
Chr01	899732	GT	G	GT:AD:DP:GQ:PL	1/1:0,22:22:67:670,67,0	Potri.001G013300
Chr01	904386	CATG	C	GT:AD:DP:GQ:PL	1/1:0,18:18:54:766,54,0	null
Chr01	907569	AAC	A	GT:AD:DP:GQ:PL	1/1:0,30:30:92:1188,92,0	Potri.001G013400
Chr01	934171	A	AAG	GT:AD:DP:GQ:PL	1/1:0,10:10:30:442,30,0	Potri.001G013600
Chr01	941160	GC	G	GT:AD:DP:GQ:PL	1/1:0,47:47:99:1493,142,0	Potri.001G013700
Chr01	945046	T	TAC	GT:AD:DP:GQ:PL	1/1:0,25:25:83:1219,83,0	Potri.001G013800
Chr01	954070	T	TTA	GT:AD:DP:GQ:PL	1/1:0,37:37:99:1941,130,0	Potri.001G014000
Chr01	956018	T	TG	GT:AD:DP:GQ:PL	1/1:0,26:26:77:1042,77,0	Potri.001G014000
Chr01	957458	G	GA	GT:AD:DP:GQ:PL	1/1:0,35:35:99:3406,231,0	Potri.001G014000
Chr01	1029251	G	GAC	GT:AD:DP:GQ:PL	1/1:0,37:37:99:1726,108,0	Potri.001G014900
Chr01	1031523	G	GA	GT:AD:DP:GQ:PL	1/1:0,20:20:69:887,69,0	null
Chr01	1035251	AT	A	GT:AD:DP:GQ:PL	1/1:0,13:13:40:488,40,0	null
Chr01	1035469	G	GC	GT:AD:DP:GQ:PL	1/1:0,35:35:99:2653,183,0	Potri.001G015000
Chr01	1036380	G	GT	GT:AD:DP:GQ:PL	1/1:0,29:29:86:944,86,0	Potri.001G015000
Chr01	1054660	TATA	T	GT:AD:DP:GQ:PL	1/1:0,22:22:90:1393,90,0	Potri.001G015100
Chr01	1091465	C	CCT	GT:AD:DP:GQ:PL	1/1:0,40:40:99:2012,137,0	Potri.001G015400
Chr01	1092847	G	GT	GT:AD:DP:GQ:PL	1/1:0,22:22:99:1699,121,0	Potri.001G015400
Chr01	1187996	CG	C	GT:AD:DP:GQ:PL	1/1:0,27:27:82:1216,82,0	null
Chr01	1213319	C	CCAAAA	GT:AD:DP:GQ:PL	1/1:0,19:19:94:1391,94,0	Potri.001G016800
Chr01	1213615	A	AC	GT:AD:DP:GQ:PL	1/1:0,32:32:96:1285,96,0	Potri.001G016800
Chr01	1304147	C	CAT	GT:AD:DP:GQ:PL	1/1:0,37:37:99:1748,117,0	Potri.001G018200
Chr01	1304275	A	AAG	GT:AD:DP:GQ:PL	1/1:0,38:38:99:1706,112,0	Potri.001G018200
Chr01	1342376	TGTC	T	GT:AD:DP:GQ:PL	1/1:0,9:9:33:441,33,0	null
Chr01	1345208	GATC	G	GT:AD:DP:GQ:PL	1/1:0,28:28:85:1235,85,0	null
Chr01	1356028	A	AT	GT:AD:DP:GQ:PL	1/1:0,33:33:99:1229,99,0	Potri.001G018600
Chr01	1376832	A	ATTTC	GT:AD:DP:GQ:PL	1/1:0,18:18:95:1458,95,0	Potri.001G018800
Chr01	1382178	GATGC	G	GT:AD:DP:GQ:PL	1/1:0,19:19:99:1870,133,0	Potri.001G018900
Chr01	1404916	T	TGCTTA	GT:AD:DP:GQ:PL	1/1:0,53:53:99:2351,155,0	Potri.001G019100
Chr01	1413173	CT	C	GT:AD:DP:GQ:PL	1/1:0,41:41:99:1464,124,0	Potri.001G019300
Chr01	1421264	A	AT	GT:AD:DP:GQ:PL	1/1:0,13:13:41:606,41,0	null
Chr01	1430251	GT	G	GT:AD:DP:GQ:PL	1/1:0,14:14:43:568,43,0	null
Chr01	1525516	A	AG	GT:AD:DP:GQ:PL	1/1:0,36:36:99:1346,108,0	Potri.001G020200
Chr01	1563221	T	TA	GT:AD:DP:GQ:PL	1/1:0,26:26:81:951,81,0	Potri.001G020500
Chr01	1563979	T	TA	GT:AD:DP:GQ:PL	1/1:0,38:38:99:1875,132,0	Potri.001G020600
Chr01	1565258	G	GT	GT:AD:DP:GQ:PL	1/1:0,53:53:99:2771,188,0	Potri.001G020600
Chr01	1569345	C	CT	GT:AD:DP:GQ:PL	1/1:0,31:31:96:1216,96,0	Potri.001G020600
Chr01	1569603	CTTAA	C	GT:AD:DP:GQ:PL	1/1:0,32:32:99:1435,100,0	Potri.001G020600
Chr01	1592199	C	CT	GT:AD:DP:GQ:PL	1/1:0,34:34:99:1518,105,0	null
Chr01	1596386	C	CT	GT:AD:DP:GQ:PL	1/1:0,25:25:86:1239,86,0	Potri.001G020900
Chr01	1599694	AAAT	A	GT:AD:DP:GQ:PL	1/1:0,19:19:58:845,58,0	null
Chr01	1727855	C	CT	GT:AD:DP:GQ:PL	1/1:0,38:38:99:2201,191,0	null
Chr01	1730321	T	TC	GT:AD:DP:GQ:PL	1/1:0,27:27:84:1191,84,0	null
Chr01	1731249	T	TA	GT:AD:DP:GQ:PL	1/1:0,16:16:99:1682,106,0	Potri.001G022500
Chr01	1736246	C	CA	GT:AD:DP:GQ:PL	1/1:1,56:57:99:2578,143,0	null
Chr01	1755966	TG	T	GT:AD:DP:GQ:PL	1/1:0,26:26:87:1202,87,0	Potri.001G023000
Chr01	1765439	C	CT	GT:AD:DP:GQ:PL	1/1:0,32:32:96:1431,96,0	Potri.001G023100
Chr01	1783781	CA	C	GT:AD:DP:GQ:PL	1/1:0,39:39:99:1384,118,0	Potri.001G023500
Chr01	1784669	C	CT	GT:AD:DP:GQ:PL	1/1:0,43:43:99:1811,128,0	Potri.001G023500
Chr01	1822605	AT	A	GT:AD:DP:GQ:PL	1/1:0,37:37:99:1315,112,0	Potri.001G024200
Chr01	1831191	T	TC	GT:AD:DP:GQ:PL	1/1:0,9:9:60:878,60,0	Potri.001G024500
Chr01	1831512	G	GT	GT:AD:DP:GQ:PL	1/1:0,29:29:98:1411,98,0	Potri.001G024500
Chr01	1839159	C	CT	GT:AD:DP:GQ:PL	1/1:0,14:14:51:743,51,0	Potri.001G024600
Chr01	1849621	TTAA	T	GT:AD:DP:GQ:PL	1/1:0,12:12:99:1472,102,0	null
Chr01	1850200	CATTA	C	GT:AD:DP:GQ:PL	1/1:0,19:19:58:856,58,0	Potri.001G024900
Chr01	1852315	A	AATGT	GT:AD:DP:GQ:PL	1/1:0,33:33:99:1557,102,0	Potri.001G024900
Chr01	1873659	A	AAC	GT:AD:DP:GQ:PL	1/1:0,16:16:60:875,60,0	null
Chr01	1874478	CTTGTG	C	GT:AD:DP:GQ:PL	1/1:0,31:31:99:1395,99,0	Potri.001G025200
Chr01	1919636	TC	T	GT:AD:DP:GQ:PL	1/1:0,34:34:99:1369,103,0	Potri.001G026100
Chr01	1919722	G	GA	GT:AD:DP:GQ:PL	1/1:0,33:33:99:1141,102,0	Potri.001G026100
Chr01	1940071	T	TC	GT:AD:DP:GQ:PL	1/1:0,36:36:99:1302,107,0	Potri.001G026400
Chr01	1941764	C	CTTCT	GT:AD:DP:GQ:PL	1/1:0,33:33:99:1953,132,0	Potri.001G026400
Chr01	1942936	GTAA	G	GT:AD:DP:GQ:PL	1/1:0,18:18:91:1247,91,0	Potri.001G026400
Chr01	1945264	C	CAAAT	GT:AD:DP:GQ:PL	1/1:0,28:28:80:1252,80,0	Potri.001G026500
Chr01	1960125	GA	G	GT:AD:DP:GQ:PL	1/1:0,25:25:99:1455,100,0	Potri.001G026800
Chr01	1963299	G	GTT	GT:AD:DP:GQ:PL	1/1:0,39:39:99:1731,116,0	Potri.001G026800
Chr01	1964118	GA	G	GT:AD:DP:GQ:PL	1/1:0,12:12:36:366,36,0	Potri.001G026800
Chr01	1964202	G	GTTTGC	GT:AD:DP:GQ:PL	1/1:0,15:15:42:664,42,0	Potri.001G026800
Chr01	1964507	C	CT	GT:AD:DP:GQ:PL	1/1:0,14:14:45:661,45,0	Potri.001G026800
Chr01	1966654	GT	G	GT:AD:DP:GQ:PL	1/1:0,14:14:52:622,52,0	Potri.001G026800
Chr01	1978281	A	ATTT	GT:AD:DP:GQ:PL	1/1:0,25:25:82:1240,82,0	Potri.001G026900
Chr01	1979528	G	GC	GT:AD:DP:GQ:PL	1/1:0,41:41:99:1656,123,0	Potri.001G026900
Chr01	1993786	ACG	A	GT:AD:DP:GQ:PL	1/1:0,30:30:99:2851,195,0	Potri.001G027100
Chr01	1994836	TTAA	T	GT:AD:DP:GQ:PL	1/1:0,8:8:26:363,26,0	Potri.001G027100
Chr01	1995038	TTGA	T	GT:AD:DP:GQ:PL	1/1:0,23:23:69:1035,69,0	Potri.001G027100
Chr01	1995079	G	GAA	GT:AD:DP:GQ:PL	1/1:0,11:11:42:591,42,0	Potri.001G027100
Chr01	1995906	CATT	C	GT:AD:DP:GQ:PL	1/1:0,21:21:74:1044,74,0	Potri.001G027100
Chr01	1996605	GA	G	GT:AD:DP:GQ:PL	1/1:0,39:39:99:1386,118,0	Potri.001G027100
Chr01	2006065	TA	T	GT:AD:DP:GQ:PL	1/1:0,16:16:48:600,48,0	null
Chr01	2042383	T	TG	GT:AD:DP:GQ:PL	1/1:0,38:38:99:2126,144,0	Potri.001G027400
Chr01	2042714	T	TTA	GT:AD:DP:GQ:PL	1/1:0,31:31:98:1463,98,0	Potri.001G027400
Chr01	2046357	G	GAATTC	GT:AD:DP:GQ:PL	1/1:0,36:36:99:1961,133,0	Potri.001G027400
Chr01	2047929	C	CA	GT:AD:DP:GQ:PL	1/1:1,31:32:51:1866,51,0	Potri.001G027400
Chr01	2067923	G	GC	GT:AD:DP:GQ:PL	1/1:0,25:25:74:933,74,0	null
Chr01	2071064	C	CA	GT:AD:DP:GQ:PL	1/1:0,27:27:86:1261,86,0	Potri.001G027900
Chr01	2094476	G	GA	GT:AD:DP:GQ:PL	1/1:0,36:36:99:1527,108,0	Potri.001G028100
Chr01	2094861	GTCTCT	G	GT:AD:DP:GQ:PL	1/1:0,19:19:61:862,61,0	Potri.001G028100
Chr01	2119423	CTA	C	GT:AD:DP:GQ:PL	1/1:0,22:22:74:1058,74,0	Potri.001G028400
Chr01	2134420	TTAAA	T	GT:AD:DP:GQ:PL	1/1:0,34:34:99:2345,157,0	Potri.001G028700
Chr01	2134433	AGAAGG	A	GT:AD:DP:GQ:PL	1/1:0,24:24:99:2345,157,0	Potri.001G028700
Chr01	2134442	GGAGA	G	GT:AD:DP:GQ:PL	1/1:0,28:28:99:2345,157,0	Potri.001G028700
Chr01	2163068	A	AT	GT:AD:DP:GQ:PL	1/1:0,42:42:99:2185,146,0	Potri.001G029500
Chr01	2196927	CAGAAG	C	GT:AD:DP:GQ:PL	1/1:0,30:30:94:1354,94,0	Potri.001G029800
Chr01	2198676	GT	G	GT:AD:DP:GQ:PL	1/1:0,37:37:99:1157,112,0	Potri.001G029800
Chr01	2223767	GCA	G	GT:AD:DP:GQ:PL	1/1:0,43:43:99:1929,131,0	Potri.001G030100
Chr01	2232139	T	TG	GT:AD:DP:GQ:PL	1/1:0,53:53:99:1967,159,0	Potri.001G030200
Chr01	2252593	C	CA	GT:AD:DP:GQ:PL	1/1:0,17:17:54:685,54,0	null
Chr01	2266294	C	CT	GT:AD:DP:GQ:PL	1/1:0,41:41:99:1835,135,0	Potri.001G030700
Chr01	2268311	T	TA	GT:AD:DP:GQ:PL	1/1:0,36:36:99:1315,107,0	null
Chr01	2269475	C	CA	GT:AD:DP:GQ:PL	1/1:0,30:30:92:990,92,0	null
Chr01	2271543	G	GAAC	GT:AD:DP:GQ:PL	1/1:0,31:31:99:1653,110,0	Potri.001G030800
Chr01	2272855	G	GGA	GT:AD:DP:GQ:PL	1/1:0,21:21:45:1108,45,0	Potri.001G030800
Chr01	2283460	A	AAT	GT:AD:DP:GQ:PL	1/1:0,24:24:89:1287,89,0	Potri.001G030900
Chr01	2285049	A	ATC	GT:AD:DP:GQ:PL	1/1:0,31:31:92:1392,92,0	Potri.001G030900
Chr01	2286324	T	TTA	GT:AD:DP:GQ:PL	1/1:0,21:21:62:942,62,0	Potri.001G030900
Chr01	2307021	C	CT	GT:AD:DP:GQ:PL	1/1:0,43:43:99:2083,141,0	Potri.001G031400
Chr01	2309588	A	AACAT	GT:AD:DP:GQ:PL	1/1:0,20:20:67:996,67,0	Potri.001G031400
Chr01	2331120	T	TA	GT:AD:DP:GQ:PL	1/1:0,50:50:99:2002,150,0	Potri.001G031700
Chr01	2332077	C	CTGT	GT:AD:DP:GQ:PL	1/1:0,22:22:63:973,63,0	Potri.001G031700
Chr01	2333860	A	ATG	GT:AD:DP:GQ:PL	1/1:0,30:30:89:1346,89,0	Potri.001G031700
Chr01	2341842	TA	T	GT:AD:DP:GQ:PL	1/1:0,31:31:99:2232,151,0	Potri.001G031800
Chr01	2368992	GA	G	GT:AD:DP:GQ:PL	1/1:0,22:22:63:864,63,0	Potri.001G032400
Chr01	2397578	CAAT	C	GT:AD:DP:GQ:PL	1/1:0,36:36:99:1873,132,0	Potri.001G032600
Chr01	2401320	A	AT	GT:AD:DP:GQ:PL	1/1:0,25:25:80:1193,80,0	Potri.001G032600
Chr01	2411486	C	CT	GT:AD:DP:GQ:PL	1/1:0,13:13:42:621,42,0	null
Chr01	2428411	CATAT	C	GT:AD:DP:GQ:PL	1/1:0,3:3:12:142,12,0	null
Chr01	2432695	CT	C	GT:AD:DP:GQ:PL	1/1:0,26:26:91:1165,91,0	null
Chr01	2455118	TATCG	T	GT:AD:DP:GQ:PL	1/1:0,22:22:77:1114,77,0	Potri.001G033800
Chr01	2458942	A	AT	GT:AD:DP:GQ:PL	1/1:0,41:41:99:1889,129,0	Potri.001G033900
Chr01	2472195	TC	T	GT:AD:DP:GQ:PL	1/1:0,10:10:34:486,34,0	Potri.001G034200
Chr01	2473799	G	GT	GT:AD:DP:GQ:PL	1/1:0,52:52:99:5471,386,0	Potri.001G034200
Chr01	2501263	TA	T	GT:AD:DP:GQ:PL	1/1:0,49:49:99:2235,151,0	null
Chr01	2503639	A	AT	GT:AD:DP:GQ:PL	1/1:0,31:31:99:1692,120,0	Potri.001G034700
Chr01	2515615	AT	A	GT:AD:DP:GQ:PL	1/1:0,29:29:88:1084,88,0	Potri.001G035200
Chr01	2518690	A	AG	GT:AD:DP:GQ:PL	1/1:0,40:40:99:2015,138,0	Potri.001G035300
Chr01	2554786	G	GAAT	GT:AD:DP:GQ:PL	1/1:0,24:24:71:1066,71,0	Potri.001G036000
Chr01	2578136	T	TG	GT:AD:DP:GQ:PL	1/1:0,15:15:58:839,58,0	Potri.001G036100
Chr01	2579147	TA	T	GT:AD:DP:GQ:PL	1/1:0,46:46:99:1434,139,0	Potri.001G036100
Chr01	2581299	T	TG	GT:AD:DP:GQ:PL	1/1:0,23:23:84:1238,84,0	Potri.001G036100
Chr01	2621341	A	AG	GT:AD:DP:GQ:PL	1/1:0,46:46:99:2221,165,0	Potri.001G037000
Chr01	2622693	C	CA	GT:AD:DP:GQ:PL	1/1:0,29:29:86:967,86,0	Potri.001G037000
Chr01	2628194	C	CT	GT:AD:DP:GQ:PL	1/1:0,33:33:99:1385,116,0	null
Chr01	2636888	CA	C	GT:AD:DP:GQ:PL	1/1:0,39:39:99:1274,118,0	Potri.001G037300
Chr01	2638546	C	CA	GT:AD:DP:GQ:PL	1/1:0,50:50:99:2274,153,0	Potri.001G037300
Chr01	2649917	TA	T	GT:AD:DP:GQ:PL	1/1:0,12:12:76:1080,76,0	Potri.001G037400
Chr01	2651884	C	CAGGGT	GT:AD:DP:GQ:PL	1/1:0,30:30:99:2005,137,0	null
Chr01	2655269	A	AT	GT:AD:DP:GQ:PL	1/1:0,18:18:54:639,54,0	Potri.001G037600
Chr01	2655294	A	AT	GT:AD:DP:GQ:PL	1/1:0,12:12:36:381,36,0	Potri.001G037600
Chr01	2656572	ATTTT	A	GT:AD:DP:GQ:PL	1/1:0,28:28:99:4050,280,0	Potri.001G037700
Chr01	2658128	A	AT	GT:AD:DP:GQ:PL	1/1:0,40:40:99:2868,198,0	Potri.001G037700
Chr01	2671435	T	TA	GT:AD:DP:GQ:PL	1/1:0,40:40:99:1618,120,0	Potri.001G037900
Chr01	2674860	CA	C	GT:AD:DP:GQ:PL	1/1:0,35:35:99:4879,329,0	Potri.001G037900
Chr01	2695253	G	GT	GT:AD:DP:GQ:PL	1/1:0,23:23:99:2725,121,0	Potri.001G038100
Chr01	2696385	A	AT	GT:AD:DP:GQ:PL	1/1:0,35:35:99:2137,158,0	Potri.001G038100
Chr01	3013579	C	CA	GT:AD:DP:GQ:PL	1/1:0,21:21:80:1198,80,0	Potri.001G041400
Chr01	3014344	G	GT	GT:AD:DP:GQ:PL	1/1:0,48:48:99:1709,144,0	Potri.001G041400
Chr01	3027863	CT	C	GT:AD:DP:GQ:PL	1/1:0,12:12:40:564,40,0	null
Chr01	3027881	GC	G	GT:AD:DP:GQ:PL	1/1:0,12:12:36:450,36,0	null
Chr01	3048838	T	TA	GT:AD:DP:GQ:PL	1/1:0,28:28:83:912,83,0	Potri.001G041800
Chr01	3088457	GT	G	GT:AD:DP:GQ:PL	1/1:0,37:37:99:2095,145,0	null
Chr01	3089079	T	TG	GT:AD:DP:GQ:PL	1/1:0,39:39:99:1794,120,0	null
Chr01	3098124	A	AC	GT:AD:DP:GQ:PL	1/1:0,14:14:42:517,42,0	null
Chr01	3110489	T	TGC	GT:AD:DP:GQ:PL	1/1:0,25:25:77:1156,77,0	Potri.001G042900
Chr01	3111703	G	GT	GT:AD:DP:GQ:PL	1/1:0,25:25:75:888,75,0	Potri.001G042900
Chr01	3146983	T	TC	GT:AD:DP:GQ:PL	1/1:0,42:42:99:1719,126,0	Potri.001G043400
Chr01	3154357	T	TA	GT:AD:DP:GQ:PL	1/1:0,31:31:99:1590,117,0	Potri.001G043600
Chr01	3154866	GAT	G	GT:AD:DP:GQ:PL	1/1:0,42:42:99:2074,143,0	Potri.001G043600
Chr01	3189711	TA	T	GT:AD:DP:GQ:PL	1/1:0,20:20:61:748,61,0	Potri.001G044100
Chr01	3195849	TC	T	GT:AD:DP:GQ:PL	1/1:0,40:40:99:1901,130,0	Potri.001G044200
Chr01	3203569	C	CTCG	GT:AD:DP:GQ:PL	1/1:0,12:12:34:536,34,0	Potri.001G044400
Chr01	3203942	A	AT	GT:AD:DP:GQ:PL	1/1:0,39:39:99:1832,132,0	Potri.001G044400
Chr01	3209483	AATT	A	GT:AD:DP:GQ:PL	1/1:0,33:33:99:1979,131,0	Potri.001G044500
Chr01	3210034	AATT	A	GT:AD:DP:GQ:PL	1/1:0,45:45:99:2019,139,0	Potri.001G044500
Chr01	3218920	TA	T	GT:AD:DP:GQ:PL	1/1:0,9:9:27:281,27,0	null
Chr01	3266388	GC	G	GT:AD:DP:GQ:PL	1/1:0,6:6:18:270,18,0	Potri.001G045100
Chr01	3469364	G	GA	GT:AD:DP:GQ:PL	1/1:0,32:32:99:1490,104,0	Potri.001G046500
Chr01	3510281	A	AG	GT:AD:DP:GQ:PL	1/1:0,33:33:99:1510,101,0	Potri.001G047200
Chr01	3533648	G	GT	GT:AD:DP:GQ:PL	1/1:0,24:24:71:852,71,0	Potri.001G047700
Chr01	3545887	TA	T	GT:AD:DP:GQ:PL	1/1:0,39:39:99:2787,190,0	Potri.001G047900
Chr01	3580170	GT	G	GT:AD:DP:GQ:PL	1/1:0,46:46:99:2924,199,0	Potri.001G048300
Chr01	3681889	A	ATAT	GT:AD:DP:GQ:PL	1/1:0,49:49:99:2267,150,0	Potri.001G048900
Chr01	3685212	GT	G	GT:AD:DP:GQ:PL	1/1:0,49:49:99:1942,147,0	Potri.001G048900
Chr01	3756797	T	TCAG	GT:AD:DP:GQ:PL	1/1:0,14:14:49:717,49,0	null
Chr01	3796832	C	CG	GT:AD:DP:GQ:PL	1/1:0,34:34:99:1277,107,0	Potri.001G049900
Chr01	3799523	GA	G	GT:AD:DP:GQ:PL	1/1:0,28:28:85:1209,85,0	Potri.001G050000
Chr01	3801070	G	GAAC	GT:AD:DP:GQ:PL	1/1:0,47:47:99:2110,139,0	Potri.001G050000
Chr01	3804235	CA	C	GT:AD:DP:GQ:PL	1/1:0,29:29:99:1534,106,0	Potri.001G050000
Chr01	3804647	A	AG	GT:AD:DP:GQ:PL	1/1:0,23:23:86:1275,86,0	Potri.001G050000
Chr01	3805026	CT	C	GT:AD:DP:GQ:PL	1/1:0,36:36:99:1621,105,0	Potri.001G050000
Chr01	3805714	TGA	T	GT:AD:DP:GQ:PL	1/1:0,43:43:99:1959,134,0	Potri.001G050000
Chr01	3833307	A	AT	GT:AD:DP:GQ:PL	1/1:0,52:52:99:2599,195,0	Potri.001G050200
Chr01	3837636	T	TC	GT:AD:DP:GQ:PL	1/1:0,34:34:99:1365,105,0	Potri.001G050300
Chr01	3838015	A	AT	GT:AD:DP:GQ:PL	1/1:0,53:53:99:1882,159,0	Potri.001G050300
Chr01	3885275	GT	G	GT:AD:DP:GQ:PL	1/1:0,5:5:19:271,19,0	Potri.001G051100
Chr01	3885473	CATT	C	GT:AD:DP:GQ:PL	1/1:0,5:5:20:263,20,0	null
Chr01	3890051	A	AGT	GT:AD:DP:GQ:PL	1/1:0,52:52:99:2319,165,0	Potri.001G051200
Chr01	3892079	TGG	T	GT:AD:DP:GQ:PL	1/1:0,9:9:31:440,31,0	null
Chr01	3897763	A	AT	GT:AD:DP:GQ:PL	1/1:0,48:48:99:2333,159,0	Potri.001G051400
Chr01	3923491	C	CA	GT:AD:DP:GQ:PL	1/1:0,39:39:99:1672,128,0	Potri.001G051700
Chr01	3926549	GAT	G	GT:AD:DP:GQ:PL	1/1:0,32:32:98:1420,98,0	Potri.001G051700
Chr01	3930918	T	TG	GT:AD:DP:GQ:PL	1/1:0,47:47:99:1686,144,0	Potri.001G051800
Chr01	3951549	GA	G	GT:AD:DP:GQ:PL	1/1:0,62:62:99:2213,187,0	Potri.001G052000
Chr01	3961154	A	AT	GT:AD:DP:GQ:PL	1/1:0,42:42:99:1670,126,0	Potri.001G052100
Chr01	3975327	G	GA	GT:AD:DP:GQ:PL	1/1:0,30:30:99:1234,99,0	null
Chr01	3992077	T	TC	GT:AD:DP:GQ:PL	1/1:0,33:33:99:1733,117,0	Potri.001G052300
Chr01	4038004	TA	T	GT:AD:DP:GQ:PL	1/1:0,24:24:73:1082,73,0	Potri.001G053000
Chr01	4039362	G	GA	GT:AD:DP:GQ:PL	1/1:0,40:40:99:3266,223,0	Potri.001G053000
Chr01	4085408	G	GT	GT:AD:DP:GQ:PL	1/1:0,30:30:91:1375,91,0	null
Chr01	4086651	G	GA	GT:AD:DP:GQ:PL	1/1:0,35:35:99:1087,104,0	Potri.001G053500
Chr01	4093171	A	AT	GT:AD:DP:GQ:PL	1/1:0,35:35:99:1399,105,0	Potri.001G053600
Chr01	4103708	AGC	A	GT:AD:DP:GQ:PL	1/1:0,33:33:99:1489,101,0	Potri.001G053800
Chr01	4143486	G	GT	GT:AD:DP:GQ:PL	1/1:0,29:29:99:2728,186,0	Potri.001G054700
Chr01	4179852	C	CA	GT:AD:DP:GQ:PL	1/1:0,35:35:99:2103,147,0	null
Chr01	4180108	G	GC	GT:AD:DP:GQ:PL	1/1:0,17:17:54:795,54,0	null
Chr01	4185075	CA	C	GT:AD:DP:GQ:PL	1/1:0,36:36:99:2709,221,0	Potri.001G055200
Chr01	4216175	AG	A	GT:AD:DP:GQ:PL	1/1:0,16:16:52:748,52,0	Potri.001G055700
Chr01	4227390	C	CT	GT:AD:DP:GQ:PL	1/1:0,20:20:60:745,60,0	Potri.001G055900
Chr01	4234568	A	AAG	GT:AD:DP:GQ:PL	1/1:0,41:41:99:1834,122,0	Potri.001G056000
Chr01	4234875	A	AT	GT:AD:DP:GQ:PL	1/1:0,30:30:89:1007,89,0	Potri.001G056000
Chr01	4303015	G	GA	GT:AD:DP:GQ:PL	1/1:0,21:21:99:3780,256,0	null
Chr01	4332293	T	TA	GT:AD:DP:GQ:PL	1/1:0,19:19:57:707,57,0	Potri.001G057100
Chr01	4332578	TC	T	GT:AD:DP:GQ:PL	1/1:0,24:24:73:826,73,0	Potri.001G057100
Chr01	4346243	A	AC	GT:AD:DP:GQ:PL	1/1:0,29:29:87:1032,87,0	Potri.001G057300
Chr01	4367030	TA	T	GT:AD:DP:GQ:PL	1/1:0,37:37:99:1683,118,0	Potri.001G057400
Chr01	4379828	A	AT	GT:AD:DP:GQ:PL	1/1:0,21:21:62:684,62,0	Potri.001G057500
Chr01	4389304	T	TG	GT:AD:DP:GQ:PL	1/1:0,36:36:99:2198,150,0	Potri.001G057800
Chr01	4420605	G	GCCC	GT:AD:DP:GQ:PL	1/1:0,33:33:99:1831,124,0	Potri.001G058200
Chr01	4425264	G	GA	GT:AD:DP:GQ:PL	1/1:0,16:16:99:1409,99,0	Potri.001G058200
Chr01	4456889	ATG	A	GT:AD:DP:GQ:PL	1/1:0,30:30:91:1352,91,0	null
Chr01	4481971	G	GA	GT:AD:DP:GQ:PL	1/1:0,63:63:99:2264,189,0	Potri.001G058600
Chr01	4492555	AC	A	GT:AD:DP:GQ:PL	1/1:0,27:27:94:1361,94,0	null
Chr01	4525391	CATA	C	GT:AD:DP:GQ:PL	1/1:0,30:30:93:1308,93,0	Potri.001G058900
Chr01	4531169	C	CT	GT:AD:DP:GQ:PL	1/1:0,46:46:99:2062,146,0	Potri.001G059000
Chr01	4546781	AC	A	GT:AD:DP:GQ:PL	1/1:0,22:22:67:890,67,0	null
Chr01	4635334	G	GT	GT:AD:DP:GQ:PL	1/1:0,50:50:99:2308,165,0	Potri.001G060300
Chr01	4656759	C	CA	GT:AD:DP:GQ:PL	1/1:0,20:20:96:1053,96,0	null
Chr01	4667121	CAGT	C	GT:AD:DP:GQ:PL	1/1:0,26:26:92:1290,92,0	null
Chr01	4679890	C	CA	GT:AD:DP:GQ:PL	1/1:0,48:48:99:2237,159,0	Potri.001G060800
Chr01	4680428	G	GA	GT:AD:DP:GQ:PL	1/1:0,36:36:99:1738,120,0	null
Chr01	4682671	T	TAGCAA	GT:AD:DP:GQ:PL	1/1:0,39:39:99:1731,111,0	Potri.001G060900
Chr01	4690090	GA	G	GT:AD:DP:GQ:PL	1/1:0,31:31:93:1103,93,0	null
Chr01	4710267	TA	T	GT:AD:DP:GQ:PL	1/1:0,20:20:60:685,60,0	null
Chr01	4711122	A	AC	GT:AD:DP:GQ:PL	1/1:0,12:12:88:1262,88,0	null
Chr01	4717919	GAATT	G	GT:AD:DP:GQ:PL	1/1:0,10:10:42:561,42,0	Potri.001G061200
Chr01	4723569	G	GT	GT:AD:DP:GQ:PL	1/1:0,30:30:89:1007,89,0	null
Chr01	4724895	GA	G	GT:AD:DP:GQ:PL	1/1:0,25:25:80:944,80,0	null
Chr01	4725854	A	AT	GT:AD:DP:GQ:PL	1/1:0,38:38:99:1418,114,0	null
Chr01	4740292	C	CCT	GT:AD:DP:GQ:PL	1/1:0,46:46:99:2427,159,0	Potri.001G061400
Chr01	4774959	CA	C	GT:AD:DP:GQ:PL	1/1:0,30:30:97:1287,97,0	Potri.001G061700
Chr01	4775287	T	TG	GT:AD:DP:GQ:PL	1/1:0,22:22:65:888,65,0	Potri.001G061700
Chr01	4779335	TGG	T	GT:AD:DP:GQ:PL	1/1:0,14:14:43:631,43,0	Potri.001G061800
Chr01	4781209	GTC	G	GT:AD:DP:GQ:PL	1/1:0,31:31:99:1515,108,0	Potri.001G061800
Chr01	4782652	T	TC	GT:AD:DP:GQ:PL	1/1:0,10:10:45:636,45,0	null
Chr01	4797407	ATC	A	GT:AD:DP:GQ:PL	1/1:0,33:33:99:1483,101,0	null
Chr01	4851422	A	AC	GT:AD:DP:GQ:PL	1/1:0,38:38:99:2042,142,0	Potri.001G062600
Chr01	4852945	C	CAA	GT:AD:DP:GQ:PL	1/1:0,43:43:99:1935,131,0	Potri.001G062600
Chr01	4885144	CTGA	C	GT:AD:DP:GQ:PL	1/1:0,41:41:99:1845,126,0	Potri.001G062700
Chr01	5192179	G	GT	GT:AD:DP:GQ:PL	1/1:0,31:31:93:1161,93,0	Potri.001G065600
Chr01	5195282	A	AG	GT:AD:DP:GQ:PL	1/1:0,47:47:99:2159,147,0	Potri.001G065600
Chr01	5202137	CTAA	C	GT:AD:DP:GQ:PL	1/1:0,35:35:99:1858,132,0	Potri.001G065700
Chr01	5222365	G	GAGTTT	GT:AD:DP:GQ:PL	1/1:0,34:34:99:1632,107,0	Potri.001G065900
Chr01	5231899	A	AATG	GT:AD:DP:GQ:PL	1/1:0,34:34:99:1923,134,0	Potri.001G066000
Chr01	5277915	T	TA	GT:AD:DP:GQ:PL	1/1:0,26:26:77:970,77,0	Potri.001G066700
Chr01	5290043	CTA	C	GT:AD:DP:GQ:PL	1/1:0,9:9:35:477,35,0	Potri.001G066800
Chr01	5290352	CAAAA	C	GT:AD:DP:GQ:PL	1/1:0,23:23:69:1033,69,0	Potri.001G066800
Chr01	5290361	A	ACTTT	GT:AD:DP:GQ:PL	1/1:0,22:22:69:1033,69,0	Potri.001G066800
Chr01	5294225	G	GT	GT:AD:DP:GQ:PL	1/1:0,34:34:99:1079,101,0	Potri.001G066800
Chr01	5295541	C	CT	GT:AD:DP:GQ:PL	1/1:0,35:35:99:1146,107,0	Potri.001G066800
Chr01	5305703	AG	A	GT:AD:DP:GQ:PL	1/1:0,41:41:99:1466,124,0	Potri.001G066900
Chr01	5305835	A	AT	GT:AD:DP:GQ:PL	1/1:0,36:36:99:2291,159,0	Potri.001G066900
Chr01	5345892	T	TA	GT:AD:DP:GQ:PL	1/1:0,29:29:98:1346,98,0	Potri.001G067300
Chr01	5361090	G	GC	GT:AD:DP:GQ:PL	1/1:0,24:24:71:1073,71,0	Potri.001G067400
Chr01	5396595	TA	T	GT:AD:DP:GQ:PL	1/1:0,24:24:73:749,73,0	Potri.001G067700
Chr01	5407184	G	GA	GT:AD:DP:GQ:PL	1/1:0,39:39:99:1737,120,0	Potri.001G067800
Chr01	5408119	G	GT	GT:AD:DP:GQ:PL	1/1:0,37:37:99:1367,110,0	Potri.001G067800
Chr01	5408727	A	AC	GT:AD:DP:GQ:PL	1/1:0,33:33:98:1325,98,0	Potri.001G067800
Chr01	5411305	G	GCT	GT:AD:DP:GQ:PL	1/1:0,24:24:99:1675,114,0	null
Chr01	5445836	AT	A	GT:AD:DP:GQ:PL	1/1:0,32:32:99:1487,103,0	Potri.001G068300
Chr01	5448285	CAT	C	GT:AD:DP:GQ:PL	1/1:0,42:42:99:1960,134,0	Potri.001G068400
Chr01	5487016	T	TA	GT:AD:DP:GQ:PL	1/1:0,46:46:99:1835,138,0	Potri.001G069000
Chr01	5496363	A	AT	GT:AD:DP:GQ:PL	1/1:0,20:20:99:2855,199,0	null
Chr01	5521991	AAATT	A	GT:AD:DP:GQ:PL	1/1:0,13:13:41:582,41,0	null
Chr01	5522364	TA	T	GT:AD:DP:GQ:PL	1/1:0,6:6:22:249,22,0	null
Chr01	5618800	T	TA	GT:AD:DP:GQ:PL	1/1:0,53:53:99:2149,159,0	Potri.001G070500
Chr01	5623057	CT	C	GT:AD:DP:GQ:PL	1/1:0,30:30:99:3452,256,0	Potri.001G070600
Chr01	5637333	A	AAT	GT:AD:DP:GQ:PL	1/1:0,29:29:99:1680,125,0	null
Chr01	5637548	CA	C	GT:AD:DP:GQ:PL	1/1:0,15:15:61:902,61,0	null
Chr01	5658846	T	TCA	GT:AD:DP:GQ:PL	1/1:0,48:48:99:3606,248,0	Potri.001G070900
Chr01	5692250	A	ATG	GT:AD:DP:GQ:PL	1/1:0,32:32:99:2026,140,0	Potri.001G071300
Chr01	5695344	GT	G	GT:AD:DP:GQ:PL	1/1:0,16:16:94:1321,94,0	null
Chr01	5696674	TA	T	GT:AD:DP:GQ:PL	1/1:0,27:27:99:1526,115,0	Potri.001G071500
Chr01	5723990	C	CT	GT:AD:DP:GQ:PL	1/1:0,37:37:99:5336,358,0	Potri.001G072000
Chr01	5730132	CAT	C	GT:AD:DP:GQ:PL	1/1:0,25:25:80:1163,80,0	Potri.001G072100
Chr01	5736232	AT	A	GT:AD:DP:GQ:PL	1/1:0,37:37:99:1310,112,0	Potri.001G072200
Chr01	5736312	A	AT	GT:AD:DP:GQ:PL	1/1:0,33:33:98:1154,98,0	Potri.001G072200
Chr01	5743292	T	TTTG	GT:AD:DP:GQ:PL	1/1:0,32:32:99:1980,151,0	Potri.001G072300
Chr01	5751088	T	TTTCA	GT:AD:DP:GQ:PL	1/1:0,49:49:99:2730,180,0	Potri.001G072400
Chr01	5753597	G	GT	GT:AD:DP:GQ:PL	1/1:0,31:31:92:1103,92,0	Potri.001G072400
Chr01	5760965	CA	C	GT:AD:DP:GQ:PL	1/1:0,40:40:99:1379,121,0	Potri.001G072600
Chr01	5780084	T	TCA	GT:AD:DP:GQ:PL	1/1:0,13:13:38:582,38,0	Potri.001G073000
Chr01	5787117	A	AT	GT:AD:DP:GQ:PL	1/1:0,37:37:99:1347,113,0	Potri.001G073100
Chr01	5819520	A	ACT	GT:AD:DP:GQ:PL	1/1:0,55:55:99:2549,169,0	Potri.001G073300
Chr01	5831017	A	AT	GT:AD:DP:GQ:PL	1/1:0,37:37:99:2272,156,0	Potri.001G073500
Chr01	5868380	CTTAA	C	GT:AD:DP:GQ:PL	1/1:0,32:32:98:1437,98,0	Potri.001G073900
Chr01	5870325	AATAT	A	GT:AD:DP:GQ:PL	1/1:0,33:33:99:1481,103,0	Potri.001G073900
Chr01	5871005	C	CA	GT:AD:DP:GQ:PL	1/1:0,26:26:78:965,78,0	null
Chr01	5882264	T	TC	GT:AD:DP:GQ:PL	1/1:0,36:36:99:1451,108,0	Potri.001G074000
Chr01	5902638	T	TA	GT:AD:DP:GQ:PL	1/1:0,57:57:99:2577,177,0	Potri.001G074200
Chr01	5935707	GTAC	G	GT:AD:DP:GQ:PL	1/1:0,38:38:99:1926,132,0	null
Chr01	5944857	C	CA	GT:AD:DP:GQ:PL	1/1:0,26:26:88:990,88,0	Potri.001G074800
Chr01	5959307	AAG	A	GT:AD:DP:GQ:PL	1/1:0,27:27:99:1881,133,0	null
Chr01	5959420	ATAT	A	GT:AD:DP:GQ:PL	1/1:0,23:23:72:1040,72,0	null
Chr01	5976601	TG	T	GT:AD:DP:GQ:PL	1/1:0,21:21:99:1315,104,0	null
Chr01	5988805	ATT	A	GT:AD:DP:GQ:PL	1/1:0,22:22:67:911,67,0	Potri.001G075400
Chr01	5999616	CA	C	GT:AD:DP:GQ:PL	1/1:0,30:30:99:1973,158,0	Potri.001G075500
Chr01	5999717	C	CT	GT:AD:DP:GQ:PL	1/1:0,48:48:99:3600,265,0	Potri.001G075500
Chr01	6000171	CATAT	C	GT:AD:DP:GQ:PL	1/1:0,50:50:99:2365,167,0	Potri.001G075500
Chr01	6000691	A	AG	GT:AD:DP:GQ:PL	1/1:0,34:34:99:1892,135,0	Potri.001G075500
Chr01	6016943	AGATC	A	GT:AD:DP:GQ:PL	1/1:0,9:9:30:399,30,0	Potri.001G075600
Chr01	6055869	TGC	T	GT:AD:DP:GQ:PL	1/1:0,10:10:89:1246,89,0	Potri.001G076300
Chr01	6065712	G	GC	GT:AD:DP:GQ:PL	1/1:0,17:17:51:687,51,0	Potri.001G076400
Chr01	6149403	GATC	G	GT:AD:DP:GQ:PL	1/1:0,15:15:46:645,46,0	Potri.001G077500
Chr01	6161573	A	ATGT	GT:AD:DP:GQ:PL	1/1:0,40:40:99:2378,164,0	Potri.001G077900
Chr01	6162791	C	CA	GT:AD:DP:GQ:PL	1/1:0,13:13:42:615,42,0	Potri.001G077900
Chr01	6233955	A	ACAAGC	GT:AD:DP:GQ:PL	1/1:0,41:41:99:5005,345,0	Potri.001G078600
Chr01	6237939	A	AAAG	GT:AD:DP:GQ:PL	1/1:0,41:41:99:5052,330,0	Potri.001G078600
Chr01	6251046	CTCTG	C	GT:AD:DP:GQ:PL	1/1:0,13:13:33:689,33,0	Potri.001G078900
Chr01	6251052	AG	A	GT:AD:DP:GQ:PL	1/1:0,12:12:33:689,33,0	Potri.001G078900
Chr01	6251096	T	TTCCG	GT:AD:DP:GQ:PL	1/1:0,15:15:41:654,41,0	Potri.001G078900
Chr01	6251633	GAAC	G	GT:AD:DP:GQ:PL	1/1:0,48:48:99:2096,148,0	Potri.001G078900
Chr01	6254321	G	GA	GT:AD:DP:GQ:PL	1/1:0,47:47:99:1825,146,0	Potri.001G078900
Chr01	6263136	C	CA	GT:AD:DP:GQ:PL	1/1:0,29:29:87:1093,87,0	Potri.001G079000
Chr01	6276942	A	AGGT	GT:AD:DP:GQ:PL	1/1:0,29:29:99:1712,115,0	Potri.001G079100
Chr01	6278682	C	CA	GT:AD:DP:GQ:PL	1/1:0,33:33:98:1468,98,0	Potri.001G079100
Chr01	6280002	CT	C	GT:AD:DP:GQ:PL	1/1:0,41:41:99:1901,133,0	Potri.001G079200
Chr01	6300874	CT	C	GT:AD:DP:GQ:PL	1/1:0,22:22:94:1357,94,0	Potri.001G079500
Chr01	6338700	A	AT	GT:AD:DP:GQ:PL	1/1:0,9:9:27:404,27,0	Potri.001G080000
Chr01	6354579	C	CT	GT:AD:DP:GQ:PL	1/1:0,33:33:98:1233,98,0	Potri.001G080200
Chr01	6358901	T	TA	GT:AD:DP:GQ:PL	1/1:0,36:36:99:1851,126,0	Potri.001G080200
Chr01	6420142	C	CTGTA	GT:AD:DP:GQ:PL	1/1:0,34:34:99:5491,376,0	Potri.001G081300
Chr01	6422419	GA	G	GT:AD:DP:GQ:PL	1/1:0,21:21:64:946,64,0	null
Chr01	6446065	TTCATA	T	GT:AD:DP:GQ:PL	1/1:0,16:16:52:727,52,0	null
Chr01	6448789	G	GTTT	GT:AD:DP:GQ:PL	1/1:0,24:24:69:1058,69,0	Potri.001G081600
Chr01	6454554	C	CTT	GT:AD:DP:GQ:PL	1/1:0,49:49:99:2185,146,0	Potri.001G081600
Chr01	6505483	GATC	G	GT:AD:DP:GQ:PL	1/1:0,37:37:99:2141,146,0	Potri.001G082400
Chr01	6526602	A	AT	GT:AD:DP:GQ:PL	1/1:0,26:26:89:1296,89,0	null
Chr01	6528846	CAATT	C	GT:AD:DP:GQ:PL	1/1:0,32:32:99:1621,114,0	Potri.001G082700
Chr01	6569831	CA	C	GT:AD:DP:GQ:PL	1/1:0,13:13:43:551,43,0	null
Chr01	6581579	GTTAA	G	GT:AD:DP:GQ:PL	1/1:0,19:19:99:1743,117,0	null
Chr01	6624533	ACGT	A	GT:AD:DP:GQ:PL	1/1:0,9:9:27:406,27,0	null
Chr01	6633895	CAA	C	GT:AD:DP:GQ:PL	1/1:0,20:20:62:896,62,0	Potri.001G083800
Chr01	6651130	A	AT	GT:AD:DP:GQ:PL	1/1:0,12:12:57:831,57,0	Potri.001G083900
Chr01	6698931	C	CTT	GT:AD:DP:GQ:PL	1/1:0,24:24:99:1334,100,0	Potri.001G084300
Chr01	6719406	T	TC	GT:AD:DP:GQ:PL	1/1:0,36:36:99:1614,108,0	Potri.001G084600
Chr01	6719638	A	AT	GT:AD:DP:GQ:PL	1/1:0,31:31:92:1159,92,0	Potri.001G084600
Chr01	6737845	T	TC	GT:AD:DP:GQ:PL	1/1:0,40:40:99:1612,120,0	Potri.001G084900
Chr01	6779727	G	GA	GT:AD:DP:GQ:PL	1/1:0,38:38:99:6140,421,0	Potri.001G085900
Chr01	6790395	C	CA	GT:AD:DP:GQ:PL	1/1:0,29:29:86:942,86,0	Potri.001G086000
Chr01	6791042	C	CAA	GT:AD:DP:GQ:PL	1/1:0,33:33:99:1579,107,0	Potri.001G086000
Chr01	6820579	T	TG	GT:AD:DP:GQ:PL	1/1:0,32:32:95:1291,95,0	Potri.001G086300
Chr01	6878984	TA	T	GT:AD:DP:GQ:PL	1/1:0,17:17:85:1059,85,0	Potri.001G086900
Chr01	6897177	G	GC	GT:AD:DP:GQ:PL	1/1:0,28:28:99:1549,105,0	Potri.001G087100
Chr01	6915866	TC	T	GT:AD:DP:GQ:PL	1/1:0,44:44:99:1567,134,0	Potri.001G087400
Chr01	6922026	C	CA	GT:AD:DP:GQ:PL	1/1:0,58:58:99:2717,187,0	Potri.001G087500
Chr01	6942464	CTAT	C	GT:AD:DP:GQ:PL	1/1:0,17:17:61:851,61,0	null
Chr01	6942876	GA	G	GT:AD:DP:GQ:PL	1/1:1,34:35:99:2358,108,0	null
Chr01	6958577	C	CT	GT:AD:DP:GQ:PL	1/1:0,42:42:99:1365,125,0	Potri.001G087900
Chr01	6980364	T	TGAG	GT:AD:DP:GQ:PL	1/1:0,38:38:99:1748,117,0	Potri.001G088300
Chr01	6995985	C	CAAG	GT:AD:DP:GQ:PL	1/1:0,39:39:99:1785,117,0	Potri.001G088600
Chr01	7058645	T	TG	GT:AD:DP:GQ:PL	1/1:0,30:30:99:1241,106,0	Potri.001G089600
Chr01	7067701	C	CA	GT:AD:DP:GQ:PL	1/1:0,34:34:99:1454,111,0	Potri.001G089800
Chr01	7068176	C	CAA	GT:AD:DP:GQ:PL	1/1:0,28:28:83:1218,83,0	Potri.001G089800
Chr01	7068534	CA	C	GT:AD:DP:GQ:PL	1/1:0,13:13:43:628,43,0	Potri.001G089800
Chr01	7072211	A	AT	GT:AD:DP:GQ:PL	1/1:1,32:33:99:1559,102,0	Potri.001G089800
Chr01	7084741	GT	G	GT:AD:DP:GQ:PL	1/1:0,44:44:99:1261,133,0	null
Chr01	7096393	T	TC	GT:AD:DP:GQ:PL	1/1:0,20:20:74:1051,74,0	Potri.001G090200
Chr01	7127203	A	AT	GT:AD:DP:GQ:PL	1/1:0,42:42:99:1408,125,0	Potri.001G090600
Chr01	7142820	G	GAAAA	GT:AD:DP:GQ:PL	1/1:0,34:34:99:2240,153,0	Potri.001G090700
Chr01	7152846	CA	C	GT:AD:DP:GQ:PL	1/1:0,26:26:79:970,79,0	Potri.001G090900
Chr01	7154382	A	ATC	GT:AD:DP:GQ:PL	1/1:0,32:32:95:1424,95,0	Potri.001G090900
Chr01	7155577	C	CAT	GT:AD:DP:GQ:PL	1/1:0,38:38:99:2158,146,0	Potri.001G090900
Chr01	7177323	T	TG	GT:AD:DP:GQ:PL	1/1:0,13:13:51:741,51,0	null
Chr01	7193134	C	CT	GT:AD:DP:GQ:PL	1/1:0,55:55:99:2219,165,0	Potri.001G091600
Chr01	7230186	TAC	T	GT:AD:DP:GQ:PL	1/1:0,40:40:99:1760,122,0	Potri.001G092000
Chr01	7230725	G	GT	GT:AD:DP:GQ:PL	1/1:0,30:30:89:1064,89,0	Potri.001G092000
Chr01	7269560	G	GA	GT:AD:DP:GQ:PL	1/1:0,14:14:99:1473,102,0	null
Chr01	7307635	CTAA	C	GT:AD:DP:GQ:PL	1/1:0,36:36:99:1625,111,0	Potri.001G092700
Chr01	7328529	T	TA	GT:AD:DP:GQ:PL	1/1:0,24:24:86:1060,86,0	Potri.001G092900
Chr01	7363665	GT	G	GT:AD:DP:GQ:PL	1/1:0,10:10:30:327,30,0	Potri.001G093600
Chr01	7389509	T	TATGC	GT:AD:DP:GQ:PL	1/1:0,20:20:26:852,26,0	Potri.001G093900
Chr01	7389778	TG	T	GT:AD:DP:GQ:PL	1/1:0,21:21:63:945,63,0	Potri.001G093900
Chr01	7406840	A	AT	GT:AD:DP:GQ:PL	1/1:0,43:43:99:2452,165,0	Potri.001G094100
Chr01	7414139	T	TC	GT:AD:DP:GQ:PL	1/1:0,37:37:99:1532,114,0	null
Chr01	7426886	T	TG	GT:AD:DP:GQ:PL	1/1:0,51:51:99:2398,165,0	Potri.001G094400
Chr01	7443297	T	TA	GT:AD:DP:GQ:PL	1/1:0,31:31:95:1131,95,0	Potri.001G094500
Chr01	7444404	T	TGAA	GT:AD:DP:GQ:PL	1/1:0,28:28:99:1744,118,0	Potri.001G094500
Chr01	7446646	T	TGC	GT:AD:DP:GQ:PL	1/1:0,30:30:96:1406,96,0	Potri.001G094500
Chr01	7455210	AAAG	A	GT:AD:DP:GQ:PL	1/1:0,17:17:71:933,71,0	Potri.001G094700
Chr01	7458364	G	GA	GT:AD:DP:GQ:PL	1/1:0,26:26:93:1337,93,0	null
Chr01	7464808	T	TC	GT:AD:DP:GQ:PL	1/1:0,14:14:42:470,42,0	null
Chr01	7480892	A	ACT	GT:AD:DP:GQ:PL	1/1:0,40:40:99:2624,185,0	null
Chr01	7483589	C	CA	GT:AD:DP:GQ:PL	1/1:0,45:45:99:2051,141,0	Potri.001G094900
Chr01	7492972	A	AC	GT:AD:DP:GQ:PL	1/1:0,37:37:99:2237,152,0	Potri.001G095200
Chr01	7501927	TTTAA	T	GT:AD:DP:GQ:PL	1/1:0,18:18:88:1253,88,0	Potri.001G095300
Chr01	7506562	CATTT	C	GT:AD:DP:GQ:PL	1/1:0,10:10:31:452,31,0	null
Chr01	7547583	C	CA	GT:AD:DP:GQ:PL	1/1:0,10:10:3:411,3,0	null
Chr01	7554026	T	TAA	GT:AD:DP:GQ:PL	1/1:0,21:21:88:1324,88,0	Potri.001G096100
Chr01	7604632	CTAAT	C	GT:AD:DP:GQ:PL	1/1:0,31:31:98:1405,98,0	null
Chr01	7605491	CAG	C	GT:AD:DP:GQ:PL	1/1:0,21:21:72:1018,72,0	null
Chr01	7624991	CT	C	GT:AD:DP:GQ:PL	1/1:0,21:21:99:1761,121,0	Potri.001G096900
Chr01	7627620	GT	G	GT:AD:DP:GQ:PL	1/1:0,37:37:99:1767,121,0	null
Chr01	7633248	T	TCCC	GT:AD:DP:GQ:PL	1/1:0,30:30:99:3282,229,0	null
Chr01	7660705	T	TGC	GT:AD:DP:GQ:PL	1/1:0,36:36:99:1649,109,0	null
Chr01	7667927	TA	T	GT:AD:DP:GQ:PL	1/1:0,38:38:99:3169,235,0	Potri.001G097500
Chr01	7729149	CT	C	GT:AD:DP:GQ:PL	1/1:0,8:8:25:285,25,0	null
Chr01	7732287	TTA	T	GT:AD:DP:GQ:PL	1/1:0,15:15:46:654,46,0	Potri.001G098200
Chr01	7739031	G	GAA	GT:AD:DP:GQ:PL	1/1:0,43:43:99:2419,165,0	Potri.001G098300
Chr01	7739033	GT	G	GT:AD:DP:GQ:PL	1/1:0,42:42:99:2419,165,0	Potri.001G098300
Chr01	7813014	T	TAGG	GT:AD:DP:GQ:PL	1/1:0,23:23:79:1179,79,0	Potri.001G099000
Chr01	7830829	A	AT	GT:AD:DP:GQ:PL	1/1:0,15:15:45:605,45,0	Potri.001G099200
Chr01	7899189	A	AAC	GT:AD:DP:GQ:PL	1/1:0,23:23:76:1155,76,0	null
Chr01	7901121	A	AC	GT:AD:DP:GQ:PL	1/1:0,7:7:22:265,22,0	Potri.001G099800
Chr01	7917564	AT	A	GT:AD:DP:GQ:PL	1/1:0,19:19:58:857,58,0	Potri.001G099900
Chr01	7917566	GC	G	GT:AD:DP:GQ:PL	1/1:0,19:19:58:857,58,0	Potri.001G099900
Chr01	7917580	ACTTGC	A	GT:AD:DP:GQ:PL	1/1:0,21:21:70:1026,70,0	Potri.001G099900
Chr01	7917587	C	CT	GT:AD:DP:GQ:PL	1/1:0,21:21:70:1026,70,0	Potri.001G099900
Chr01	7917589	A	AGG	GT:AD:DP:GQ:PL	1/1:0,22:22:70:1026,70,0	Potri.001G099900
Chr01	7929343	CA	C	GT:AD:DP:GQ:PL	1/1:0,22:22:70:752,70,0	null
Chr01	7930603	A	AG	GT:AD:DP:GQ:PL	1/1:0,28:28:85:1310,85,0	null
Chr01	7949650	C	CT	GT:AD:DP:GQ:PL	1/1:0,10:10:33:484,33,0	null
Chr01	7955710	T	TG	GT:AD:DP:GQ:PL	1/1:0,44:44:99:2043,137,0	Potri.001G100500
Chr01	7960499	C	CCA	GT:AD:DP:GQ:PL	1/1:0,26:26:95:1406,95,0	null
Chr01	7961109	T	TTCTGA	GT:AD:DP:GQ:PL	1/1:0,38:38:99:1688,109,0	null
Chr01	7987378	GATC	G	GT:AD:DP:GQ:PL	1/1:0,26:26:87:1254,87,0	Potri.001G100800
Chr01	8044854	C	CTA	GT:AD:DP:GQ:PL	1/1:0,53:53:99:6219,430,0	Potri.001G101100
Chr01	8045618	C	CGAA	GT:AD:DP:GQ:PL	1/1:0,29:29:99:3590,253,0	Potri.001G101100
Chr01	8060022	CATAT	C	GT:AD:DP:GQ:PL	1/1:0,9:9:30:400,30,0	null
Chr01	8075131	C	CG	GT:AD:DP:GQ:PL	1/1:0,40:40:99:1656,125,0	Potri.001G101300
Chr01	8137852	G	GT	GT:AD:DP:GQ:PL	1/1:0,37:37:99:1237,110,0	Potri.001G101900
Chr01	8168954	T	TG	GT:AD:DP:GQ:PL	1/1:0,30:30:99:1269,101,0	Potri.001G102200
Chr01	8208562	T	TATAC	GT:AD:DP:GQ:PL	1/1:0,41:41:99:1962,133,0	Potri.001G102900
Chr01	8217401	AT	A	GT:AD:DP:GQ:PL	1/1:0,31:31:99:2653,181,0	Potri.001G103100
Chr01	8220281	A	AG	GT:AD:DP:GQ:PL	1/1:0,37:37:99:1587,110,0	Potri.001G103100
Chr01	8221639	T	TCCCAG	GT:AD:DP:GQ:PL	1/1:0,12:12:58:918,58,0	Potri.001G103100
Chr01	8227417	T	TA	GT:AD:DP:GQ:PL	1/1:0,28:28:84:889,84,0	null
Chr01	8228816	T	TG	GT:AD:DP:GQ:PL	1/1:0,12:12:99:3025,208,0	null
Chr01	8231249	C	CA	GT:AD:DP:GQ:PL	1/1:0,51:51:99:2449,168,0	Potri.001G103300
Chr01	8240480	G	GA	GT:AD:DP:GQ:PL	1/1:0,12:12:38:662,38,0	null
Chr01	8297901	C	CAG	GT:AD:DP:GQ:PL	1/1:0,48:48:99:2832,191,0	Potri.001G104000
Chr01	8309093	G	GT	GT:AD:DP:GQ:PL	1/1:0,10:10:58:838,58,0	null
Chr01	8313821	A	AT	GT:AD:DP:GQ:PL	1/1:0,38:38:99:2559,158,0	Potri.001G104300
Chr01	8345336	T	TGGA	GT:AD:DP:GQ:PL	1/1:0,19:19:79:1172,79,0	Potri.001G104500
Chr01	8347138	C	CATG	GT:AD:DP:GQ:PL	1/1:0,29:29:85:1280,85,0	Potri.001G104500
Chr01	8363626	G	GT	GT:AD:DP:GQ:PL	1/1:0,41:41:99:1454,122,0	Potri.001G104800
Chr01	8406576	A	AG	GT:AD:DP:GQ:PL	1/1:0,32:32:95:1188,95,0	Potri.001G105600
Chr01	8407374	G	GT	GT:AD:DP:GQ:PL	1/1:0,43:43:99:1649,128,0	null
Chr01	8409471	C	CA	GT:AD:DP:GQ:PL	1/1:0,22:22:78:1102,78,0	null
Chr01	8430048	A	AC	GT:AD:DP:GQ:PL	1/1:0,11:11:54:794,54,0	Potri.001G105900
Chr01	8441175	T	TGA	GT:AD:DP:GQ:PL	1/1:0,16:16:63:945,63,0	null
Chr01	8447344	T	TA	GT:AD:DP:GQ:PL	1/1:0,26:26:99:1664,117,0	Potri.001G106300
Chr01	8474175	T	TGA	GT:AD:DP:GQ:PL	1/1:1,58:59:99:3455,164,0	Potri.001G106600
Chr01	8474323	T	TA	GT:AD:DP:GQ:PL	1/1:0,28:28:89:999,89,0	Potri.001G106600
Chr01	8515466	TTTAA	T	GT:AD:DP:GQ:PL	1/1:0,30:30:94:1345,94,0	Potri.001G107000
Chr01	8519881	T	TA	GT:AD:DP:GQ:PL	1/1:0,6:6:26:394,26,0	null
Chr01	8533871	C	CA	GT:AD:DP:GQ:PL	1/1:0,32:32:99:1466,101,0	Potri.001G107300
Chr01	8538637	C	CA	GT:AD:DP:GQ:PL	1/1:0,13:13:39:462,39,0	null
Chr01	8573064	CTATA	C	GT:AD:DP:GQ:PL	1/1:0,22:22:70:986,70,0	null
Chr01	8574515	GTATA	G	GT:AD:DP:GQ:PL	1/1:0,15:15:99:1627,113,0	Potri.001G107900
Chr01	8581340	C	CA	GT:AD:DP:GQ:PL	1/1:0,20:20:75:1075,75,0	Potri.001G108100
Chr01	8581790	GT	G	GT:AD:DP:GQ:PL	1/1:0,24:24:73:851,73,0	Potri.001G108100
Chr01	8581817	G	GTT	GT:AD:DP:GQ:PL	1/1:0,25:25:74:1110,74,0	Potri.001G108100
Chr01	8603223	C	CTT	GT:AD:DP:GQ:PL	1/1:0,27:27:85:1271,85,0	Potri.001G108400
Chr01	8643218	CT	C	GT:AD:DP:GQ:PL	1/1:0,39:39:99:2261,189,0	Potri.001G108700
Chr01	8650477	C	CT	GT:AD:DP:GQ:PL	1/1:0,22:22:66:781,66,0	null
Chr01	8689273	GT	G	GT:AD:DP:GQ:PL	1/1:0,20:20:99:1530,105,0	null
Chr01	8716867	TTG	T	GT:AD:DP:GQ:PL	1/1:0,12:12:46:665,46,0	Potri.001G109700
Chr01	8732745	T	TC	GT:AD:DP:GQ:PL	1/1:0,52:52:99:4113,281,0	Potri.001G109800
Chr01	8744292	TA	T	GT:AD:DP:GQ:PL	1/1:0,45:45:99:1532,133,0	Potri.001G110000
Chr01	8762517	A	AT	GT:AD:DP:GQ:PL	1/1:0,23:23:37:1020,37,0	null
Chr01	8765845	A	AATTG	GT:AD:DP:GQ:PL	1/1:0,15:15:46:707,46,0	Potri.001G110300
Chr01	8779323	CAGCT	C	GT:AD:DP:GQ:PL	1/1:0,8:8:26:363,26,0	null
Chr01	8821291	G	GA	GT:AD:DP:GQ:PL	1/1:0,15:15:45:470,45,0	Potri.001G111100
Chr01	8830667	A	ACAGC	GT:AD:DP:GQ:PL	1/1:0,24:24:99:2167,152,0	null
Chr01	8830841	TA	T	GT:AD:DP:GQ:PL	1/1:0,16:16:52:763,52,0	null
Chr01	8848987	G	GA	GT:AD:DP:GQ:PL	1/1:0,30:30:90:1067,90,0	Potri.001G111300
Chr01	8849975	A	AC	GT:AD:DP:GQ:PL	1/1:0,47:47:99:2117,144,0	Potri.001G111300
Chr01	8872831	G	GT	GT:AD:DP:GQ:PL	1/1:0,44:44:99:2002,137,0	Potri.001G111400
Chr01	8898478	ATAATT	A	GT:AD:DP:GQ:PL	1/1:0,28:28:89:1270,89,0	null
Chr01	8922897	CATAT	C	GT:AD:DP:GQ:PL	1/1:0,33:33:99:1467,104,0	Potri.001G111900
Chr01	8928062	T	TC	GT:AD:DP:GQ:PL	1/1:0,22:22:66:773,66,0	Potri.001G112100
Chr01	8945015	AAT	A	GT:AD:DP:GQ:PL	1/1:0,16:16:99:2985,201,0	null
Chr01	8946702	C	CG	GT:AD:DP:GQ:PL	1/1:0,14:14:11:511,11,0	null
Chr01	8964203	T	TA	GT:AD:DP:GQ:PL	1/1:0,42:42:99:1942,132,0	Potri.001G112300
Chr01	8981840	GGA	G	GT:AD:DP:GQ:PL	1/1:0,16:16:49:697,49,0	Potri.001G112400
Chr01	8995192	GGGA	G	GT:AD:DP:GQ:PL	1/1:0,46:46:99:2007,140,0	null
Chr01	9023033	AC	A	GT:AD:DP:GQ:PL	1/1:0,6:6:19:271,19,0	Potri.001G112900
Chr01	9023855	C	CT	GT:AD:DP:GQ:PL	1/1:0,7:7:33:483,33,0	null
Chr01	9025552	A	AGT	GT:AD:DP:GQ:PL	1/1:0,35:35:99:1606,106,0	Potri.001G113000
Chr01	9028113	AGAAG	A	GT:AD:DP:GQ:PL	1/1:0,28:28:87:1244,87,0	Potri.001G113000
Chr01	9028502	GTT	G	GT:AD:DP:GQ:PL	1/1:0,24:24:80:1126,80,0	Potri.001G113000
Chr01	9041223	T	TC	GT:AD:DP:GQ:PL	1/1:0,54:54:99:2114,170,0	Potri.001G113100
Chr01	9052263	C	CAAG	GT:AD:DP:GQ:PL	1/1:0,35:35:99:1921,130,0	null
Chr01	9053157	TC	T	GT:AD:DP:GQ:PL	1/1:0,21:21:92:1202,92,0	null
Chr01	9055752	TG	T	GT:AD:DP:GQ:PL	1/1:0,19:19:58:652,58,0	null
Chr01	9073922	GT	G	GT:AD:DP:GQ:PL	1/1:0,21:21:64:651,64,0	Potri.001G113500
Chr01	9087588	T	TC	GT:AD:DP:GQ:PL	1/1:0,31:31:95:1417,95,0	null
Chr01	9088130	C	CA	GT:AD:DP:GQ:PL	1/1:0,55:55:99:2222,165,0	null
Chr01	9142367	G	GTTT	GT:AD:DP:GQ:PL	1/1:0,15:15:97:1366,97,0	Potri.001G114300
Chr01	9143309	C	CAG	GT:AD:DP:GQ:PL	1/1:0,11:11:32:464,32,0	Potri.001G114400
Chr01	9171416	CATG	C	GT:AD:DP:GQ:PL	1/1:0,25:25:77:1128,77,0	null
Chr01	9172939	T	TTCTTA	GT:AD:DP:GQ:PL	1/1:0,34:34:99:1668,111,0	Potri.001G114800
Chr01	9186633	A	AG	GT:AD:DP:GQ:PL	1/1:0,34:34:58:1321,58,0	Potri.001G115000
Chr01	9196914	A	ACT	GT:AD:DP:GQ:PL	1/1:0,24:24:71:1062,71,0	Potri.001G115100
Chr01	9199080	G	GA	GT:AD:DP:GQ:PL	1/1:0,45:45:99:2055,141,0	Potri.001G115100
Chr01	9266057	GT	G	GT:AD:DP:GQ:PL	1/1:0,22:22:99:1991,135,0	null
Chr01	9284536	T	TG	GT:AD:DP:GQ:PL	1/1:0,40:40:99:1612,120,0	Potri.001G115800
Chr01	9285344	C	CA	GT:AD:DP:GQ:PL	1/1:0,51:51:99:2337,159,0	Potri.001G115800
Chr01	9312464	AC	A	GT:AD:DP:GQ:PL	1/1:0,25:25:82:1196,82,0	Potri.001G116100
Chr01	9314433	A	AC	GT:AD:DP:GQ:PL	1/1:0,40:40:99:2209,162,0	Potri.001G116100
Chr01	9334430	TTAATA	T	GT:AD:DP:GQ:PL	1/1:0,26:26:81:1148,81,0	Potri.001G116500
Chr01	9335183	T	TCTC	GT:AD:DP:GQ:PL	1/1:0,32:32:99:1878,131,0	Potri.001G116500
Chr01	9336612	A	AT	GT:AD:DP:GQ:PL	1/1:0,41:41:99:1691,126,0	Potri.001G116500
Chr01	9372053	T	TCC	GT:AD:DP:GQ:PL	1/1:0,47:47:99:2074,140,0	Potri.001G116800
Chr01	9374969	C	CTT	GT:AD:DP:GQ:PL	1/1:0,38:38:99:3359,230,0	Potri.001G116800
Chr01	9374997	T	TA	GT:AD:DP:GQ:PL	1/1:0,41:41:99:3359,230,0	Potri.001G116800
Chr01	9398089	G	GT	GT:AD:DP:GQ:PL	1/1:0,38:38:99:2183,150,0	null
Chr01	9429917	C	CTCA	GT:AD:DP:GQ:PL	1/1:0,46:46:99:5130,351,0	Potri.001G117500
Chr01	9440017	TGG	T	GT:AD:DP:GQ:PL	1/1:0,27:27:89:1290,89,0	Potri.001G117700
Chr01	9473373	G	GA	GT:AD:DP:GQ:PL	1/1:0,15:15:45:553,45,0	Potri.001G118000
Chr01	9477861	C	CTT	GT:AD:DP:GQ:PL	1/1:0,14:14:44:665,44,0	Potri.001G118100
Chr01	9525560	AT	A	GT:AD:DP:GQ:PL	1/1:0,27:27:82:1028,82,0	Potri.001G118700
Chr01	9571310	A	AG	GT:AD:DP:GQ:PL	1/1:0,34:34:99:1263,102,0	null
Chr01	9571764	AAT	A	GT:AD:DP:GQ:PL	1/1:0,13:13:40:587,40,0	null
Chr01	9582659	G	GA	GT:AD:DP:GQ:PL	1/1:0,23:23:68:925,68,0	Potri.001G119500
Chr01	9583358	TA	T	GT:AD:DP:GQ:PL	1/1:0,39:39:99:1987,139,0	Potri.001G119500
Chr01	9599485	T	TAGAAG	GT:AD:DP:GQ:PL	1/1:0,13:13:99:2159,150,0	Potri.001G119700
Chr01	9600800	AG	A	GT:AD:DP:GQ:PL	1/1:0,47:47:99:1890,142,0	Potri.001G119700
Chr01	9636700	TCTCTC	T	GT:AD:DP:GQ:PL	1/1:0,5:5:19:226,19,0	null
Chr01	9636816	GATC	G	GT:AD:DP:GQ:PL	1/1:0,11:11:35:499,35,0	null
Chr01	9667972	A	AT	GT:AD:DP:GQ:PL	1/1:0,20:20:61:893,61,0	null
Chr01	9692793	G	GTT	GT:AD:DP:GQ:PL	1/1:0,39:39:99:1777,118,0	Potri.001G120400
Chr01	9702683	AT	A	GT:AD:DP:GQ:PL	1/1:0,39:39:99:1275,118,0	null
Chr01	9734227	G	GC	GT:AD:DP:GQ:PL	1/1:0,50:50:99:2390,162,0	Potri.001G120900
Chr01	9737372	GGT	G	GT:AD:DP:GQ:PL	1/1:0,10:10:33:494,33,0	Potri.001G120900
Chr01	9737374	T	TAAAC	GT:AD:DP:GQ:PL	1/1:0,10:10:33:494,33,0	Potri.001G120900
Chr01	9782509	A	ATC	GT:AD:DP:GQ:PL	1/1:0,13:13:38:577,38,0	Potri.001G121200
Chr01	9803541	T	TG	GT:AD:DP:GQ:PL	1/1:0,11:11:33:411,33,0	null
Chr01	9813164	C	CTG	GT:AD:DP:GQ:PL	1/1:0,33:33:99:1486,100,0	Potri.001G121400
Chr01	9816996	CAG	C	GT:AD:DP:GQ:PL	1/1:0,7:7:28:406,28,0	Potri.001G121400
Chr01	9824580	GTAC	G	GT:AD:DP:GQ:PL	1/1:0,25:25:99:2214,153,0	null
Chr01	9839554	T	TG	GT:AD:DP:GQ:PL	1/1:0,26:26:78:1051,78,0	null
Chr01	9859751	CA	C	GT:AD:DP:GQ:PL	1/1:0,21:21:85:1240,85,0	Potri.001G121700
Chr01	9860054	C	CT	GT:AD:DP:GQ:PL	1/1:0,52:52:99:2546,177,0	Potri.001G121700
Chr01	9860590	CTTTT	C	GT:AD:DP:GQ:PL	1/1:0,47:47:99:2204,151,0	Potri.001G121700
Chr01	9872213	T	TG	GT:AD:DP:GQ:PL	1/1:0,14:14:39:513,39,0	null
Chr01	9918794	G	GTT	GT:AD:DP:GQ:PL	1/1:0,30:30:89:1340,89,0	null
Chr01	9949393	G	GCTT	GT:AD:DP:GQ:PL	1/1:0,36:36:99:1850,124,0	Potri.001G122800
Chr01	9965332	A	AG	GT:AD:DP:GQ:PL	1/1:0,34:34:99:1502,100,0	Potri.001G123100
Chr01	9991274	CT	C	GT:AD:DP:GQ:PL	1/1:0,32:32:99:1555,105,0	Potri.001G123400
Chr01	10000444	T	TGA	GT:AD:DP:GQ:PL	1/1:0,11:11:62:893,62,0	Potri.001G123400
Chr01	10001357	CA	C	GT:AD:DP:GQ:PL	1/1:0,41:41:99:1410,124,0	Potri.001G123400
Chr01	10012939	T	TG	GT:AD:DP:GQ:PL	1/1:0,23:23:69:859,69,0	Potri.001G123500
Chr01	10038068	T	TA	GT:AD:DP:GQ:PL	1/1:0,51:51:99:2059,152,0	Potri.001G123700
Chr01	10050844	A	AG	GT:AD:DP:GQ:PL	1/1:0,35:35:99:2182,150,0	Potri.001G123800
Chr01	10076388	GTAC	G	GT:AD:DP:GQ:PL	1/1:0,23:23:72:1012,72,0	Potri.001G123900
Chr01	10076890	TCTGG	T	GT:AD:DP:GQ:PL	1/1:0,26:26:99:1718,121,0	Potri.001G123900
Chr01	10076906	ATAAT	A	GT:AD:DP:GQ:PL	1/1:0,25:25:99:1718,121,0	Potri.001G123900
Chr01	10080362	G	GGTAT	GT:AD:DP:GQ:PL	1/1:0,26:26:75:1155,75,0	Potri.001G124000
Chr01	10080472	CA	C	GT:AD:DP:GQ:PL	1/1:0,51:51:99:2769,197,0	Potri.001G124000
Chr01	10084428	GT	G	GT:AD:DP:GQ:PL	1/1:0,16:16:56:728,56,0	Potri.001G124000
Chr01	10086452	G	GA	GT:AD:DP:GQ:PL	1/1:0,21:21:63:705,63,0	Potri.001G124000
Chr01	10086489	A	AG	GT:AD:DP:GQ:PL	1/1:0,20:20:60:803,60,0	Potri.001G124000
Chr01	10086542	A	ACC	GT:AD:DP:GQ:PL	1/1:0,14:14:50:732,50,0	Potri.001G124000
Chr01	10131784	G	GA	GT:AD:DP:GQ:PL	1/1:0,35:35:99:2783,207,0	Potri.001G124700
Chr01	10132012	TTTAA	T	GT:AD:DP:GQ:PL	1/1:0,34:34:99:1525,106,0	Potri.001G124700
Chr01	10132105	GC	G	GT:AD:DP:GQ:PL	1/1:0,26:26:90:1276,90,0	Potri.001G124700
Chr01	10139744	TCTA	T	GT:AD:DP:GQ:PL	1/1:0,36:36:99:1647,113,0	Potri.001G124900
Chr01	10175239	A	ATC	GT:AD:DP:GQ:PL	1/1:0,39:39:99:1752,116,0	Potri.001G125400
Chr01	10186813	A	ATGT	GT:AD:DP:GQ:PL	1/1:0,32:32:97:1437,97,0	null
Chr01	10186856	T	TC	GT:AD:DP:GQ:PL	1/1:0,28:28:99:1991,142,0	null
Chr01	10190884	G	GA	GT:AD:DP:GQ:PL	1/1:0,36:36:99:1641,111,0	Potri.001G125700
Chr01	10192884	TAAA	T	GT:AD:DP:GQ:PL	1/1:0,35:35:99:4246,292,0	Potri.001G125700
Chr01	10244825	A	AT	GT:AD:DP:GQ:PL	1/1:0,50:50:99:1551,149,0	Potri.001G126200
Chr01	10245011	T	TA	GT:AD:DP:GQ:PL	1/1:0,47:47:99:2270,152,0	Potri.001G126200
Chr01	10245228	A	AG	GT:AD:DP:GQ:PL	1/1:0,44:44:99:2159,146,0	Potri.001G126200
Chr01	10262582	C	CA	GT:AD:DP:GQ:PL	1/1:0,32:32:99:1584,110,0	null
Chr01	10294402	A	AT	GT:AD:DP:GQ:PL	1/1:0,38:38:99:1573,117,0	Potri.001G126800
Chr01	10295696	GTGA	G	GT:AD:DP:GQ:PL	1/1:0,10:10:34:484,34,0	Potri.001G126800
Chr01	10310959	C	CA	GT:AD:DP:GQ:PL	1/1:0,28:28:90:1312,90,0	Potri.001G127100
Chr01	10311146	A	AG	GT:AD:DP:GQ:PL	1/1:0,14:14:42:618,42,0	Potri.001G127100
Chr01	10312029	A	AT	GT:AD:DP:GQ:PL	1/1:0,12:12:36:442,36,0	null
Chr01	10315582	T	TGC	GT:AD:DP:GQ:PL	1/1:0,9:9:39:523,39,0	null
Chr01	10316808	TA	T	GT:AD:DP:GQ:PL	1/1:0,16:16:47:718,47,0	null
Chr01	10322536	A	AG	GT:AD:DP:GQ:PL	1/1:0,34:34:99:1656,113,0	Potri.001G127300
Chr01	10336528	C	CT	GT:AD:DP:GQ:PL	1/1:0,40:40:99:3180,213,0	Potri.001G127600
Chr01	10397343	CA	C	GT:AD:DP:GQ:PL	1/1:0,12:12:66:766,66,0	null
Chr01	10423920	TA	T	GT:AD:DP:GQ:PL	1/1:0,23:23:70:659,70,0	Potri.001G128800
Chr01	10427919	CT	C	GT:AD:DP:GQ:PL	1/1:0,13:13:99:1775,128,0	null
Chr01	10430898	A	AT	GT:AD:DP:GQ:PL	1/1:0,44:44:99:1475,131,0	Potri.001G129000
Chr01	10431681	G	GCAA	GT:AD:DP:GQ:PL	1/1:0,49:49:99:2187,144,0	Potri.001G129000
Chr01	10436588	GA	G	GT:AD:DP:GQ:PL	1/1:0,11:11:99:1799,124,0	null
Chr01	10474537	C	CTGG	GT:AD:DP:GQ:PL	1/1:0,40:40:99:1799,121,0	Potri.001G129600
Chr01	10475757	T	TA	GT:AD:DP:GQ:PL	1/1:0,35:35:99:1139,105,0	Potri.001G129600
Chr01	10477589	T	TA	GT:AD:DP:GQ:PL	1/1:0,34:34:99:1430,107,0	Potri.001G129600
Chr01	10481456	CT	C	GT:AD:DP:GQ:PL	1/1:0,33:33:99:1238,100,0	Potri.001G129600
Chr01	10481579	A	AT	GT:AD:DP:GQ:PL	1/1:0,48:48:99:6099,416,0	Potri.001G129600
Chr01	10484210	AG	A	GT:AD:DP:GQ:PL	1/1:0,30:30:99:1516,103,0	null
Chr01	10499082	AT	A	GT:AD:DP:GQ:PL	1/1:0,39:39:99:1573,118,0	Potri.001G129900
Chr01	10518912	G	GA	GT:AD:DP:GQ:PL	1/1:0,29:29:90:1153,90,0	Potri.001G130200
Chr01	10524242	G	GAA	GT:AD:DP:GQ:PL	1/1:0,44:44:99:2016,136,0	Potri.001G130400
Chr01	10541801	A	AC	GT:AD:DP:GQ:PL	1/1:0,32:32:95:1196,95,0	Potri.001G130800
Chr01	10545784	AC	A	GT:AD:DP:GQ:PL	1/1:0,31:31:99:2330,166,0	Potri.001G130900
Chr01	10558702	CA	C	GT:AD:DP:GQ:PL	1/1:0,9:9:64:895,64,0	Potri.001G131300
Chr01	10578855	GT	G	GT:AD:DP:GQ:PL	1/1:0,37:37:99:1932,126,0	Potri.001G131400
Chr01	10595341	AC	A	GT:AD:DP:GQ:PL	1/1:0,38:38:99:1676,124,0	Potri.001G131500
Chr01	10610452	C	CA	GT:AD:DP:GQ:PL	1/1:0,39:39:99:1266,123,0	Potri.001G131800
Chr01	10648942	A	AC	GT:AD:DP:GQ:PL	1/1:0,24:24:72:1080,72,0	Potri.001G132400
Chr01	10664537	G	GC	GT:AD:DP:GQ:PL	1/1:0,34:34:99:2003,138,0	Potri.001G132700
Chr01	10671354	CTG	C	GT:AD:DP:GQ:PL	1/1:0,32:32:98:1430,98,0	Potri.001G132800
Chr01	10672478	GT	G	GT:AD:DP:GQ:PL	1/1:0,59:59:99:2458,188,0	Potri.001G132800
Chr01	10689169	A	ATG	GT:AD:DP:GQ:PL	1/1:0,40:40:99:1792,122,0	Potri.001G132900
Chr01	10689271	G	GTAT	GT:AD:DP:GQ:PL	1/1:0,36:36:99:1609,106,0	Potri.001G132900
Chr01	10692590	TA	T	GT:AD:DP:GQ:PL	1/1:0,41:41:99:1528,124,0	Potri.001G132900
Chr01	10701089	CAA	C	GT:AD:DP:GQ:PL	1/1:0,12:12:53:729,53,0	null
Chr01	10701144	TC	T	GT:AD:DP:GQ:PL	1/1:0,10:10:53:729,53,0	null
Chr01	10719987	G	GT	GT:AD:DP:GQ:PL	1/1:0,32:32:98:1166,98,0	Potri.001G133400
Chr01	10730131	A	AT	GT:AD:DP:GQ:PL	1/1:0,15:15:54:782,54,0	Potri.001G133500
Chr01	10731217	T	TA	GT:AD:DP:GQ:PL	1/1:0,24:24:75:891,75,0	Potri.001G133500
Chr01	10748813	G	GA	GT:AD:DP:GQ:PL	1/1:0,19:19:63:880,63,0	Potri.001G133700
Chr01	10776503	TTTG	T	GT:AD:DP:GQ:PL	1/1:0,17:17:15:595,15,0	Potri.001G134100
Chr01	10776511	A	ACC	GT:AD:DP:GQ:PL	1/1:0,16:16:15:595,15,0	Potri.001G134100
Chr01	10776523	A	AT	GT:AD:DP:GQ:PL	1/1:0,13:13:15:595,15,0	Potri.001G134100
Chr01	10776529	CA	C	GT:AD:DP:GQ:PL	1/1:0,13:13:15:595,15,0	Potri.001G134100
Chr01	10778809	GA	G	GT:AD:DP:GQ:PL	1/1:0,40:40:99:1818,124,0	Potri.001G134100
Chr01	10833854	T	TA	GT:AD:DP:GQ:PL	1/1:0,32:32:99:2246,159,0	Potri.001G134800
Chr01	10860631	C	CTCA	GT:AD:DP:GQ:PL	1/1:0,50:50:99:2326,154,0	Potri.001G135300
Chr01	10876572	G	GA	GT:AD:DP:GQ:PL	1/1:0,38:38:99:4999,343,0	Potri.001G135500
Chr01	10885385	C	CA	GT:AD:DP:GQ:PL	1/1:0,35:35:99:1716,120,0	Potri.001G135800
Chr01	10885853	C	CCA	GT:AD:DP:GQ:PL	1/1:0,37:37:99:1735,122,0	Potri.001G135800
Chr01	10945204	G	GT	GT:AD:DP:GQ:PL	1/1:0,25:25:81:958,81,0	Potri.001G136300
Chr01	10953896	A	AT	GT:AD:DP:GQ:PL	1/1:0,31:31:92:1102,92,0	Potri.001G136400
Chr01	10955630	C	CAA	GT:AD:DP:GQ:PL	1/1:0,41:41:99:1824,125,0	Potri.001G136400
Chr01	10956718	AAG	A	GT:AD:DP:GQ:PL	1/1:0,26:26:99:1433,101,0	Potri.001G136400
Chr01	10971161	T	TAGA	GT:AD:DP:GQ:PL	1/1:0,57:57:99:7249,499,0	Potri.001G136600
Chr01	10975653	T	TGC	GT:AD:DP:GQ:PL	1/1:0,56:56:99:6182,426,0	Potri.001G136600
Chr01	10993393	C	CA	GT:AD:DP:GQ:PL	1/1:0,34:34:99:1520,100,0	null
Chr01	10999268	T	TTG	GT:AD:DP:GQ:PL	1/1:0,29:29:92:1363,92,0	Potri.001G136900
Chr01	11002192	AT	A	GT:AD:DP:GQ:PL	1/1:0,46:46:99:2144,145,0	Potri.001G137000
Chr01	11002773	GA	G	GT:AD:DP:GQ:PL	1/1:1,23:24:37:1111,37,0	Potri.001G137000
Chr01	11015385	A	ATT	GT:AD:DP:GQ:PL	1/1:0,36:36:99:1921,131,0	Potri.001G137200
Chr01	11022567	T	TG	GT:AD:DP:GQ:PL	1/1:0,25:25:99:1634,114,0	null
Chr01	11069340	GCA	G	GT:AD:DP:GQ:PL	1/1:0,15:15:51:713,51,0	Potri.001G137700
Chr01	11092023	GGA	G	GT:AD:DP:GQ:PL	1/1:0,21:21:71:1024,71,0	Potri.001G137800
Chr01	11092743	T	TA	GT:AD:DP:GQ:PL	1/1:0,34:34:99:1544,114,0	Potri.001G137800
Chr01	11095545	GT	G	GT:AD:DP:GQ:PL	1/1:0,12:12:36:484,36,0	Potri.001G137800
Chr01	11095616	T	TGA	GT:AD:DP:GQ:PL	1/1:0,11:11:44:622,44,0	Potri.001G137800
Chr01	11095795	AAG	A	GT:AD:DP:GQ:PL	1/1:0,16:16:49:651,49,0	Potri.001G137800
Chr01	11096187	A	AT	GT:AD:DP:GQ:PL	1/1:0,13:13:44:624,44,0	Potri.001G137800
Chr01	11096768	AAG	A	GT:AD:DP:GQ:PL	1/1:0,17:17:62:869,62,0	Potri.001G137800
Chr01	11115508	G	GAAC	GT:AD:DP:GQ:PL	1/1:0,19:19:55:850,55,0	Potri.001G138100
Chr01	11118568	T	TAG	GT:AD:DP:GQ:PL	1/1:0,29:29:99:1519,106,0	Potri.001G138200
Chr01	11118924	C	CT	GT:AD:DP:GQ:PL	1/1:0,28:28:99:4246,289,0	Potri.001G138200
Chr01	11127655	CG	C	GT:AD:DP:GQ:PL	1/1:0,22:22:94:1539,94,0	Potri.001G138400
Chr01	11155550	TA	T	GT:AD:DP:GQ:PL	1/1:0,24:24:79:1102,79,0	Potri.001G138900
Chr01	11187385	G	GT	GT:AD:DP:GQ:PL	1/1:0,33:33:99:1330,101,0	Potri.001G139400
Chr01	11188873	G	GA	GT:AD:DP:GQ:PL	1/1:0,45:45:99:2437,168,0	Potri.001G139400
Chr01	11206811	G	GA	GT:AD:DP:GQ:PL	1/1:0,24:24:92:1347,92,0	Potri.001G139500
Chr01	11210183	G	GT	GT:AD:DP:GQ:PL	1/1:0,48:48:99:1976,147,0	Potri.001G139500
Chr01	11225307	A	AT	GT:AD:DP:GQ:PL	1/1:0,43:43:99:3331,226,0	Potri.001G139600
Chr01	11238727	T	TATCA	GT:AD:DP:GQ:PL	1/1:0,10:10:28:446,28,0	Potri.001G139700
Chr01	11244204	CCGGA	C	GT:AD:DP:GQ:PL	1/1:0,59:59:99:2682,185,0	Potri.001G139700
Chr01	11291852	C	CA	GT:AD:DP:GQ:PL	1/1:0,31:31:95:1282,95,0	Potri.001G140300
Chr01	11308287	T	TG	GT:AD:DP:GQ:PL	1/1:0,23:23:99:1650,120,0	Potri.001G140600
Chr01	11341995	G	GA	GT:AD:DP:GQ:PL	1/1:0,40:40:99:1484,120,0	null
Chr01	11342429	C	CTG	GT:AD:DP:GQ:PL	1/1:0,18:18:66:943,66,0	null
Chr01	11362948	G	GA	GT:AD:DP:GQ:PL	1/1:0,13:13:87:1274,87,0	null
Chr01	11384799	C	CT	GT:AD:DP:GQ:PL	1/1:0,30:30:99:2024,148,0	null
Chr01	11394738	AT	A	GT:AD:DP:GQ:PL	1/1:0,17:17:51:682,51,0	null
Chr01	11433409	C	CCAG	GT:AD:DP:GQ:PL	1/1:0,21:21:61:931,61,0	null
Chr01	11435639	G	GA	GT:AD:DP:GQ:PL	1/1:0,26:26:78:879,78,0	null
Chr01	11436663	A	AGAG	GT:AD:DP:GQ:PL	1/1:0,23:23:75:1149,75,0	Potri.001G142000
Chr01	11448964	G	GAAC	GT:AD:DP:GQ:PL	1/1:0,35:35:99:1641,110,0	Potri.001G142100
Chr01	11459991	G	GA	GT:AD:DP:GQ:PL	1/1:0,6:6:18:213,18,0	null
Chr01	11471377	A	ATCG	GT:AD:DP:GQ:PL	1/1:0,20:20:70:1046,70,0	Potri.001G142200
Chr01	11480853	C	CCA	GT:AD:DP:GQ:PL	1/1:0,24:24:99:3213,225,0	Potri.001G142300
Chr01	11495027	CT	C	GT:AD:DP:GQ:PL	1/1:0,39:39:99:1283,118,0	null
Chr01	11496608	T	TC	GT:AD:DP:GQ:PL	1/1:0,23:23:69:1022,69,0	null
Chr01	11522781	C	CA	GT:AD:DP:GQ:PL	1/1:0,9:9:27:336,27,0	null
Chr01	11532517	A	AT	GT:AD:DP:GQ:PL	1/1:0,15:15:45:562,45,0	null
Chr01	11655917	TG	T	GT:AD:DP:GQ:PL	1/1:0,40:40:99:1430,121,0	Potri.001G143500
Chr01	11658429	C	CG	GT:AD:DP:GQ:PL	1/1:0,34:34:99:1930,132,0	Potri.001G143500
Chr01	11672587	G	GT	GT:AD:DP:GQ:PL	1/1:0,27:27:99:2364,159,0	Potri.001G143600
Chr01	11676428	G	GTTTC	GT:AD:DP:GQ:PL	1/1:0,12:12:42:657,42,0	Potri.001G143700
Chr01	11734941	CCTAG	C	GT:AD:DP:GQ:PL	1/1:0,41:41:99:1812,127,0	Potri.001G144400
Chr01	11750493	G	GA	GT:AD:DP:GQ:PL	1/1:0,35:35:99:1679,114,0	Potri.001G144500
Chr01	11767403	CT	C	GT:AD:DP:GQ:PL	1/1:0,11:11:39:481,39,0	null
Chr01	11782513	TAAA	T	GT:AD:DP:GQ:PL	1/1:0,21:21:82:1196,82,0	null
Chr01	11787218	TA	T	GT:AD:DP:GQ:PL	1/1:0,7:7:22:242,22,0	null
Chr01	11788299	C	CAA	GT:AD:DP:GQ:PL	1/1:0,27:27:80:1203,80,0	Potri.001G145100
Chr01	11821091	GA	G	GT:AD:DP:GQ:PL	1/1:0,19:19:17:1335,17,0	Potri.001G145200
Chr01	11821498	TG	T	GT:AD:DP:GQ:PL	1/1:0,31:31:94:1012,94,0	Potri.001G145200
Chr01	11821554	CT	C	GT:AD:DP:GQ:PL	1/1:0,18:18:67:944,67,0	Potri.001G145200
Chr01	11823237	G	GA	GT:AD:DP:GQ:PL	1/1:0,27:27:81:962,81,0	Potri.001G145200
Chr01	11831979	TC	T	GT:AD:DP:GQ:PL	1/1:0,32:32:99:2271,158,0	Potri.001G145300
Chr01	11844829	CT	C	GT:AD:DP:GQ:PL	1/1:0,14:14:52:746,52,0	Potri.001G145400
Chr01	11852312	G	GA	GT:AD:DP:GQ:PL	1/1:0,41:41:99:3262,225,0	Potri.001G145500
Chr01	11853544	A	AT	GT:AD:DP:GQ:PL	1/1:0,38:38:99:1686,113,0	Potri.001G145500
Chr01	11853818	G	GGT	GT:AD:DP:GQ:PL	1/1:0,21:21:95:1355,95,0	Potri.001G145500
Chr01	11866538	TATA	T	GT:AD:DP:GQ:PL	1/1:0,45:45:99:2086,145,0	Potri.001G145800
Chr01	11873105	AC	A	GT:AD:DP:GQ:PL	1/1:0,48:48:99:1884,145,0	Potri.001G145900
Chr01	11884900	A	AT	GT:AD:DP:GQ:PL	1/1:0,36:36:99:1708,112,0	null
Chr01	11885767	A	ACT	GT:AD:DP:GQ:PL	1/1:0,22:22:65:965,65,0	Potri.001G146100
Chr01	11902261	G	GA	GT:AD:DP:GQ:PL	1/1:0,20:20:60:796,60,0	Potri.001G146200
Chr01	11925557	T	TG	GT:AD:DP:GQ:PL	1/1:0,46:46:99:1898,141,0	Potri.001G146400
Chr01	11928795	T	TTA	GT:AD:DP:GQ:PL	1/1:0,42:42:99:1842,124,0	Potri.001G146400
Chr01	11935449	C	CA	GT:AD:DP:GQ:PL	1/1:0,30:30:89:916,89,0	Potri.001G146500
Chr01	11942530	G	GTT	GT:AD:DP:GQ:PL	1/1:0,33:33:99:2404,162,0	Potri.001G146600
Chr01	11943066	CT	C	GT:AD:DP:GQ:PL	1/1:0,17:17:82:1181,82,0	Potri.001G146600
Chr01	11944138	G	GT	GT:AD:DP:GQ:PL	1/1:0,44:44:99:1990,138,0	Potri.001G146600
Chr01	11965846	T	TC	GT:AD:DP:GQ:PL	1/1:0,45:45:99:1752,140,0	Potri.001G146900
Chr01	11976300	TA	T	GT:AD:DP:GQ:PL	1/1:0,45:45:99:2101,143,0	Potri.001G147100
Chr01	11977371	C	CT	GT:AD:DP:GQ:PL	1/1:0,15:15:65:898,65,0	Potri.001G147100
Chr01	11979859	T	TAAA	GT:AD:DP:GQ:PL	1/1:0,36:36:99:1659,108,0	null
Chr01	11980894	CT	C	GT:AD:DP:GQ:PL	1/1:0,32:32:99:1338,100,0	Potri.001G147200
Chr01	11988586	C	CTT	GT:AD:DP:GQ:PL	1/1:0,14:14:59:788,59,0	Potri.001G147300
Chr01	11988680	A	AAT	GT:AD:DP:GQ:PL	1/1:0,37:37:99:1873,120,0	Potri.001G147300
Chr01	11988684	T	TCGAGA	GT:AD:DP:GQ:PL	1/1:0,36:36:99:1873,120,0	Potri.001G147300
Chr01	12041656	AAT	A	GT:AD:DP:GQ:PL	1/1:0,37:37:99:3827,259,0	Potri.001G148000
Chr01	12051330	T	TA	GT:AD:DP:GQ:PL	1/1:0,41:41:99:1444,128,0	Potri.001G148100
Chr01	12055110	T	TATG	GT:AD:DP:GQ:PL	1/1:0,24:24:74:1108,74,0	Potri.001G148100
Chr01	12055251	C	CAACT	GT:AD:DP:GQ:PL	1/1:0,28:28:85:1293,85,0	Potri.001G148100
Chr01	12061376	TA	T	GT:AD:DP:GQ:PL	1/1:0,37:37:99:2053,145,0	Potri.001G148100
Chr01	12077151	T	TA	GT:AD:DP:GQ:PL	1/1:0,37:37:99:1484,116,0	Potri.001G148300
Chr01	12095038	C	CA	GT:AD:DP:GQ:PL	1/1:0,14:14:47:597,47,0	Potri.001G148300
Chr01	12100352	A	AG	GT:AD:DP:GQ:PL	1/1:0,32:32:99:1718,117,0	Potri.001G148400
Chr01	12101413	GA	G	GT:AD:DP:GQ:PL	1/1:0,39:39:99:1906,132,0	Potri.001G148400
Chr01	12108024	T	TCA	GT:AD:DP:GQ:PL	1/1:0,26:26:92:1354,92,0	Potri.001G148400
Chr01	12131291	T	TA	GT:AD:DP:GQ:PL	1/1:0,27:27:84:1116,84,0	Potri.001G148500
Chr01	12151047	GT	G	GT:AD:DP:GQ:PL	1/1:0,31:31:94:1108,94,0	null
Chr01	12171181	CTTAA	C	GT:AD:DP:GQ:PL	1/1:0,16:16:51:715,51,0	Potri.001G148600
Chr01	12171878	T	TA	GT:AD:DP:GQ:PL	1/1:0,42:42:99:1564,132,0	Potri.001G148600
Chr01	12184572	C	CGAG	GT:AD:DP:GQ:PL	1/1:0,30:30:99:1783,121,0	null
Chr01	12206145	T	TGTA	GT:AD:DP:GQ:PL	1/1:0,23:23:99:4080,287,0	Potri.001G148700
Chr01	12227910	TA	T	GT:AD:DP:GQ:PL	1/1:0,64:64:99:6215,450,0	Potri.001G148800
Chr01	12237647	CG	C	GT:AD:DP:GQ:PL	1/1:0,33:33:96:1066,96,0	Potri.001G148800
Chr01	12278935	G	GAT	GT:AD:DP:GQ:PL	1/1:0,47:47:99:2226,149,0	Potri.001G148900
Chr01	12280182	CT	C	GT:AD:DP:GQ:PL	1/1:0,17:17:52:766,52,0	Potri.001G148900
Chr01	12280516	G	GAT	GT:AD:DP:GQ:PL	1/1:0,25:25:99:1518,101,0	Potri.001G148900
Chr01	12288570	C	CTCG	GT:AD:DP:GQ:PL	1/1:0,26:26:99:1536,104,0	Potri.001G149100
Chr01	12322327	GAA	G	GT:AD:DP:GQ:PL	1/1:0,32:32:97:1291,97,0	null
Chr01	12331833	CA	C	GT:AD:DP:GQ:PL	1/1:0,57:57:99:2678,154,0	Potri.001G149600
Chr01	12346748	A	AT	GT:AD:DP:GQ:PL	1/1:0,53:53:99:2498,168,0	Potri.001G149900
Chr01	12369806	A	ACT	GT:AD:DP:GQ:PL	1/1:0,36:36:99:1654,109,0	Potri.001G150200
Chr01	12396602	A	AT	GT:AD:DP:GQ:PL	1/1:0,36:36:99:1850,125,0	Potri.001G150400
Chr01	12416902	A	AG	GT:AD:DP:GQ:PL	1/1:0,32:32:95:1133,95,0	Potri.001G150700
Chr01	12432876	CTA	C	GT:AD:DP:GQ:PL	1/1:0,46:46:99:2058,138,0	null
Chr01	12438127	T	TC	GT:AD:DP:GQ:PL	1/1:0,23:23:72:1056,72,0	Potri.001G150800
Chr01	12449793	C	CT	GT:AD:DP:GQ:PL	1/1:1,36:37:99:1610,104,0	Potri.001G150900
Chr01	12468650	T	TA	GT:AD:DP:GQ:PL	1/1:0,47:47:99:1751,141,0	Potri.001G150900
Chr01	12474158	G	GC	GT:AD:DP:GQ:PL	1/1:0,43:43:99:1683,129,0	Potri.001G151100
Chr01	12478504	T	TA	GT:AD:DP:GQ:PL	1/1:0,17:17:51:566,51,0	null
Chr01	12482268	C	CA	GT:AD:DP:GQ:PL	1/1:0,46:46:99:2137,147,0	Potri.001G151300
Chr01	12500492	C	CA	GT:AD:DP:GQ:PL	1/1:0,42:42:99:1873,126,0	Potri.001G151600
Chr01	12506791	A	AT	GT:AD:DP:GQ:PL	1/1:0,43:43:99:1734,128,0	Potri.001G151700
Chr01	12540333	TCAC	T	GT:AD:DP:GQ:PL	1/1:0,30:30:93:1325,93,0	Potri.001G151900
Chr01	12557964	CATT	C	GT:AD:DP:GQ:PL	1/1:0,10:10:32:454,32,0	Potri.001G152100
Chr01	12563269	T	TA	GT:AD:DP:GQ:PL	1/1:0,26:26:78:873,78,0	Potri.001G152100
Chr01	12599250	A	AT	GT:AD:DP:GQ:PL	1/1:0,43:43:99:1718,129,0	Potri.001G152600
Chr01	12630115	CA	C	GT:AD:DP:GQ:PL	1/1:0,37:37:99:1313,112,0	Potri.001G153100
Chr01	12645189	A	ACT	GT:AD:DP:GQ:PL	1/1:0,20:20:60:892,60,0	null
Chr01	12647887	AC	A	GT:AD:DP:GQ:PL	1/1:0,34:34:99:2744,190,0	Potri.001G153200
Chr01	12662964	T	TA	GT:AD:DP:GQ:PL	1/1:0,22:22:99:3216,220,0	null
Chr01	12760360	T	TC	GT:AD:DP:GQ:PL	1/1:0,23:23:93:1892,93,0	Potri.001G154400
Chr01	12762013	AT	A	GT:AD:DP:GQ:PL	1/1:0,27:27:99:2748,186,0	null
Chr01	12771368	A	AT	GT:AD:DP:GQ:PL	1/1:0,41:41:99:1533,123,0	Potri.001G154600
Chr01	12771954	AT	A	GT:AD:DP:GQ:PL	1/1:0,47:47:99:1872,142,0	Potri.001G154600
Chr01	12787092	GCCCA	G	GT:AD:DP:GQ:PL	1/1:0,26:26:85:1262,85,0	Potri.001G154800
Chr01	12787916	A	AT	GT:AD:DP:GQ:PL	1/1:0,10:10:33:467,33,0	null
Chr01	12788436	T	TAG	GT:AD:DP:GQ:PL	1/1:0,22:22:80:1181,80,0	null
Chr01	12794613	T	TAGTC	GT:AD:DP:GQ:PL	1/1:0,5:5:10:203,10,0	null
Chr01	12795015	ACAAT	A	GT:AD:DP:GQ:PL	1/1:0,13:13:40:587,40,0	null
Chr01	12797995	TAA	T	GT:AD:DP:GQ:PL	1/1:0,21:21:85:1198,85,0	null
Chr01	12830541	T	TA	GT:AD:DP:GQ:PL	1/1:0,36:36:99:2979,207,0	Potri.001G155200
Chr01	12846774	T	TA	GT:AD:DP:GQ:PL	1/1:0,27:27:80:903,80,0	Potri.001G155300
Chr01	12846805	GT	G	GT:AD:DP:GQ:PL	1/1:0,27:27:82:859,82,0	Potri.001G155300
Chr01	12873261	T	TTG	GT:AD:DP:GQ:PL	1/1:0,41:41:99:2212,148,0	Potri.001G155500
Chr01	12889117	CT	C	GT:AD:DP:GQ:PL	1/1:0,9:9:27:321,27,0	null
Chr01	12890542	CAAT	C	GT:AD:DP:GQ:PL	1/1:0,23:23:70:1037,70,0	Potri.001G155700
Chr01	12941820	A	AT	GT:AD:DP:GQ:PL	1/1:0,21:21:62:845,62,0	Potri.001G156000
Chr01	12958781	T	TA	GT:AD:DP:GQ:PL	1/1:0,38:38:99:1757,127,0	Potri.001G156200
Chr01	12963401	G	GC	GT:AD:DP:GQ:PL	1/1:0,35:35:99:2882,195,0	Potri.001G156200
Chr01	12976216	G	GT	GT:AD:DP:GQ:PL	1/1:0,42:42:99:1670,138,0	Potri.001G156400
Chr01	12976661	A	AT	GT:AD:DP:GQ:PL	1/1:0,41:41:99:1651,122,0	Potri.001G156500
Chr01	13044536	GA	G	GT:AD:DP:GQ:PL	1/1:0,35:35:99:1776,127,0	Potri.001G157200
Chr01	13044787	AAATT	A	GT:AD:DP:GQ:PL	1/1:0,37:37:99:1673,120,0	Potri.001G157200
Chr01	13045602	AACGT	A	GT:AD:DP:GQ:PL	1/1:0,14:14:44:635,44,0	Potri.001G157200
Chr01	13053304	CAA	C	GT:AD:DP:GQ:PL	1/1:0,32:32:99:2964,204,0	Potri.001G157300
Chr01	13099235	GAGT	G	GT:AD:DP:GQ:PL	1/1:0,29:29:99:1483,101,0	Potri.001G157600
Chr01	13142449	TG	T	GT:AD:DP:GQ:PL	1/1:0,43:43:99:1404,130,0	Potri.001G157900
Chr01	13176931	A	AT	GT:AD:DP:GQ:PL	1/1:0,36:36:99:1173,107,0	Potri.001G158200
Chr01	13223066	A	ATT	GT:AD:DP:GQ:PL	1/1:0,42:42:99:1887,125,0	Potri.001G158700
Chr01	13233614	T	TA	GT:AD:DP:GQ:PL	1/1:0,27:27:80:822,80,0	Potri.001G158900
Chr01	13253899	A	AT	GT:AD:DP:GQ:PL	1/1:0,53:53:99:1952,159,0	Potri.001G159000
Chr01	13255329	G	GA	GT:AD:DP:GQ:PL	1/1:0,13:13:45:651,45,0	Potri.001G159000
Chr01	13272014	GAT	G	GT:AD:DP:GQ:PL	1/1:0,11:11:99:1761,125,0	Potri.001G159200
Chr01	13285741	A	AGAT	GT:AD:DP:GQ:PL	1/1:0,26:26:99:3622,228,0	Potri.001G159400
Chr01	13287725	AT	A	GT:AD:DP:GQ:PL	1/1:0,13:13:43:451,43,0	Potri.001G159400
Chr01	13302239	A	AG	GT:AD:DP:GQ:PL	1/1:0,20:20:60:807,60,0	Potri.001G159700
Chr01	13334267	TG	T	GT:AD:DP:GQ:PL	1/1:0,34:34:99:1698,119,0	Potri.001G159900
Chr01	13351177	T	TAGTG	GT:AD:DP:GQ:PL	1/1:0,41:41:99:5766,389,0	Potri.001G160100
Chr01	13356277	CA	C	GT:AD:DP:GQ:PL	1/1:0,38:38:99:1162,115,0	Potri.001G160300
Chr01	13356396	A	AC	GT:AD:DP:GQ:PL	1/1:0,45:45:99:2125,110,0	Potri.001G160300
Chr01	13358142	A	AT	GT:AD:DP:GQ:PL	1/1:0,25:25:84:1245,84,0	Potri.001G160300
Chr01	13383988	C	CT	GT:AD:DP:GQ:PL	1/1:0,12:12:41:605,41,0	Potri.001G160500
Chr01	13397864	CT	C	GT:AD:DP:GQ:PL	1/1:0,31:31:97:1247,97,0	Potri.001G160700
Chr01	13398145	T	TG	GT:AD:DP:GQ:PL	1/1:0,18:18:65:1179,65,0	Potri.001G160700
Chr01	13405754	C	CA	GT:AD:DP:GQ:PL	1/1:0,10:10:30:326,30,0	Potri.001G160800
Chr01	13407649	TA	T	GT:AD:DP:GQ:PL	1/1:0,23:23:73:1070,73,0	Potri.001G160800
Chr01	13408834	T	TTA	GT:AD:DP:GQ:PL	1/1:0,30:30:95:1370,95,0	Potri.001G160800
Chr01	13411673	G	GA	GT:AD:DP:GQ:PL	1/1:0,32:32:95:1074,95,0	Potri.001G160800
Chr01	13412651	CA	C	GT:AD:DP:GQ:PL	1/1:0,33:33:99:2037,143,0	Potri.001G160800
Chr01	13413710	T	TCTGTG	GT:AD:DP:GQ:PL	1/1:0,20:20:99:2051,148,0	null
Chr01	13416497	GA	G	GT:AD:DP:GQ:PL	1/1:0,14:14:43:447,43,0	null
Chr01	13474097	TTA	T	GT:AD:DP:GQ:PL	1/1:0,23:23:80:1135,80,0	Potri.001G161400
Chr01	13506877	G	GAC	GT:AD:DP:GQ:PL	1/1:0,29:29:89:1331,89,0	Potri.001G161700
Chr01	13534691	C	CTT	GT:AD:DP:GQ:PL	1/1:0,16:16:50:762,50,0	Potri.001G162000
Chr01	13542536	GAGCC	G	GT:AD:DP:GQ:PL	1/1:0,39:39:99:1759,121,0	Potri.001G162200
Chr01	13556287	T	TAAG	GT:AD:DP:GQ:PL	1/1:0,19:19:64:956,64,0	Potri.001G162300
Chr01	13556408	A	AG	GT:AD:DP:GQ:PL	1/1:0,36:36:99:1450,112,0	Potri.001G162300
Chr01	13602748	T	TA	GT:AD:DP:GQ:PL	1/1:0,19:19:99:1822,114,0	Potri.001G162700
Chr01	13608525	G	GGT	GT:AD:DP:GQ:PL	1/1:0,36:36:99:1550,106,0	Potri.001G162800
Chr01	13609890	GA	G	GT:AD:DP:GQ:PL	1/1:0,37:37:99:1693,115,0	Potri.001G162800
Chr01	13617125	G	GAA	GT:AD:DP:GQ:PL	1/1:0,30:30:86:3265,86,0	Potri.001G162900
Chr01	13617478	GC	G	GT:AD:DP:GQ:PL	1/1:0,34:34:99:1486,133,0	Potri.001G162900
Chr01	13634854	T	TGACA	GT:AD:DP:GQ:PL	1/1:0,8:8:13:378,13,0	null
Chr01	13645804	C	CAG	GT:AD:DP:GQ:PL	1/1:0,31:31:99:1501,101,0	Potri.001G163200
Chr01	13652095	A	AACAC	GT:AD:DP:GQ:PL	1/1:0,38:38:99:1723,118,0	Potri.001G163200
Chr01	13708206	T	TC	GT:AD:DP:GQ:PL	1/1:0,14:14:42:583,42,0	null
Chr01	13732794	T	TGA	GT:AD:DP:GQ:PL	1/1:0,49:49:99:2571,173,0	Potri.001G163900
Chr01	13732902	CT	C	GT:AD:DP:GQ:PL	1/1:0,50:50:99:1638,151,0	Potri.001G163900
Chr01	13742502	T	TA	GT:AD:DP:GQ:PL	1/1:0,40:40:99:1524,123,0	Potri.001G164100
Chr01	13751364	GATTA	G	GT:AD:DP:GQ:PL	1/1:0,9:9:82:1075,82,0	Potri.001G164300
Chr01	13806786	CT	C	GT:AD:DP:GQ:PL	1/1:0,19:19:58:758,58,0	null
Chr01	13823478	A	AT	GT:AD:DP:GQ:PL	1/1:0,33:33:99:1616,111,0	Potri.001G164900
Chr01	13831414	T	TAC	GT:AD:DP:GQ:PL	1/1:0,24:24:33:1036,33,0	null
Chr01	13854045	ATAT	A	GT:AD:DP:GQ:PL	1/1:0,35:35:99:3380,234,0	Potri.001G165200
Chr01	13884661	AGGCT	A	GT:AD:DP:GQ:PL	1/1:0,27:27:87:1242,87,0	Potri.001G165600
Chr01	13907445	T	TAAAG	GT:AD:DP:GQ:PL	1/1:0,20:20:66:983,66,0	Potri.001G165800
Chr01	13914517	C	CA	GT:AD:DP:GQ:PL	1/1:0,32:32:99:1801,126,0	Potri.001G165900
Chr01	13921220	GA	G	GT:AD:DP:GQ:PL	1/1:0,41:41:99:1403,124,0	Potri.001G165900
Chr01	13923826	G	GA	GT:AD:DP:GQ:PL	1/1:0,46:46:99:1790,138,0	Potri.001G165900
Chr01	13940131	A	AT	GT:AD:DP:GQ:PL	1/1:0,27:27:99:1624,111,0	Potri.001G166100
Chr01	13987358	A	AG	GT:AD:DP:GQ:PL	1/1:0,46:46:99:1755,141,0	Potri.001G166600
Chr01	13991933	A	AT	GT:AD:DP:GQ:PL	1/1:0,12:12:36:526,36,0	Potri.001G166700
Chr01	13997419	G	GA	GT:AD:DP:GQ:PL	1/1:0,16:16:93:1317,93,0	null
Chr01	13999113	TC	T	GT:AD:DP:GQ:PL	1/1:0,17:17:51:634,51,0	null
Chr01	14011627	GTAAT	G	GT:AD:DP:GQ:PL	1/1:0,23:23:71:1021,71,0	Potri.001G166800
Chr01	14028654	T	TC	GT:AD:DP:GQ:PL	1/1:0,24:24:83:1197,83,0	Potri.001G166900
Chr01	14044953	AT	A	GT:AD:DP:GQ:PL	1/1:0,31:31:94:935,94,0	Potri.001G167100
Chr01	14048209	A	ATT	GT:AD:DP:GQ:PL	1/1:0,34:34:99:1517,100,0	Potri.001G167100
Chr01	14212697	G	GGT	GT:AD:DP:GQ:PL	1/1:0,29:29:99:1563,105,0	null
Chr01	14212913	C	CT	GT:AD:DP:GQ:PL	1/1:0,13:13:39:525,39,0	null
Chr01	14328765	C	CT	GT:AD:DP:GQ:PL	1/1:0,8:8:24:295,24,0	null
Chr01	14339458	GTT	G	GT:AD:DP:GQ:PL	1/1:0,14:14:94:1272,94,0	Potri.001G169700
Chr01	14349824	T	TC	GT:AD:DP:GQ:PL	1/1:0,15:15:45:606,45,0	Potri.001G169900
Chr01	14353586	CTA	C	GT:AD:DP:GQ:PL	1/1:0,26:26:83:1181,83,0	Potri.001G169900
Chr01	14374425	C	CT	GT:AD:DP:GQ:PL	1/1:0,35:35:99:1174,108,0	Potri.001G170100
Chr01	14420916	ACTAG	A	GT:AD:DP:GQ:PL	1/1:0,20:20:64:908,64,0	null
Chr01	14421438	TTATA	T	GT:AD:DP:GQ:PL	1/1:0,21:21:99:1441,99,0	null
Chr01	14453423	C	CT	GT:AD:DP:GQ:PL	1/1:0,36:36:99:1423,108,0	null
Chr01	14455666	G	GT	GT:AD:DP:GQ:PL	1/1:0,54:54:99:1876,167,0	Potri.001G170700
Chr01	14456288	AC	A	GT:AD:DP:GQ:PL	1/1:0,37:37:99:1806,124,0	Potri.001G170700
Chr01	14456635	T	TC	GT:AD:DP:GQ:PL	1/1:0,39:39:99:3158,220,0	Potri.001G170700
Chr01	14461303	C	CAT	GT:AD:DP:GQ:PL	1/1:0,37:37:99:1730,111,0	Potri.001G170700
Chr01	14476986	T	TC	GT:AD:DP:GQ:PL	1/1:0,48:48:99:2392,164,0	Potri.001G170800
Chr01	14480366	A	AC	GT:AD:DP:GQ:PL	1/1:0,5:5:27:401,27,0	Potri.001G170800
Chr01	14480693	C	CT	GT:AD:DP:GQ:PL	1/1:0,26:26:78:926,78,0	Potri.001G170800
Chr01	14520929	C	CT	GT:AD:DP:GQ:PL	1/1:0,19:19:63:915,63,0	Potri.001G171100
Chr01	14604975	CAT	C	GT:AD:DP:GQ:PL	1/1:0,33:33:99:1465,101,0	Potri.001G172400
Chr01	14614234	G	GA	GT:AD:DP:GQ:PL	1/1:0,147:147:99:33087,2231,0	Potri.001G172400
Chr01	14630046	G	GAAGT	GT:AD:DP:GQ:PL	1/1:0,26:26:77:1195,77,0	Potri.001G172600
Chr01	14630442	C	CA	GT:AD:DP:GQ:PL	1/1:0,31:31:96:1289,96,0	Potri.001G172600
Chr01	14643082	CAA	C	GT:AD:DP:GQ:PL	1/1:0,36:36:99:1636,106,0	null
Chr01	14643102	CT	C	GT:AD:DP:GQ:PL	1/1:0,31:31:94:1070,94,0	null
Chr01	14643124	C	CT	GT:AD:DP:GQ:PL	1/1:0,34:34:99:1105,102,0	null
Chr01	14663275	A	AAG	GT:AD:DP:GQ:PL	1/1:0,30:30:99:2408,167,0	Potri.001G172800
Chr01	14715541	AAATT	A	GT:AD:DP:GQ:PL	1/1:0,34:34:99:1963,154,0	Potri.001G173600
Chr01	14718982	GC	G	GT:AD:DP:GQ:PL	1/1:0,28:28:99:1615,115,0	Potri.001G173600
Chr01	14719173	A	AG	GT:AD:DP:GQ:PL	1/1:0,27:27:81:1002,81,0	Potri.001G173600
Chr01	14731622	T	TA	GT:AD:DP:GQ:PL	1/1:0,33:33:98:1102,98,0	Potri.001G173800
Chr01	14734295	T	TA	GT:AD:DP:GQ:PL	1/1:0,47:47:99:2245,153,0	Potri.001G173800
Chr01	14763984	ACCTC	A	GT:AD:DP:GQ:PL	1/1:0,9:9:41:509,41,0	Potri.001G174100
Chr01	14784216	GAT	G	GT:AD:DP:GQ:PL	1/1:0,15:15:46:635,46,0	Potri.001G174400
Chr01	14808866	C	CA	GT:AD:DP:GQ:PL	1/1:0,30:30:89:1348,89,0	Potri.001G174700
Chr01	14823422	G	GT	GT:AD:DP:GQ:PL	1/1:0,47:47:99:1573,140,0	Potri.001G174900
Chr01	14869102	G	GA	GT:AD:DP:GQ:PL	1/1:0,22:22:66:737,66,0	Potri.001G175200
Chr01	14907314	G	GA	GT:AD:DP:GQ:PL	1/1:0,39:39:99:4023,270,0	Potri.001G175700
Chr01	14912761	A	AT	GT:AD:DP:GQ:PL	1/1:0,49:49:99:2256,153,0	Potri.001G175700
Chr01	15090819	TA	T	GT:AD:DP:GQ:PL	1/1:0,25:25:76:1106,76,0	null
Chr01	15125558	GT	G	GT:AD:DP:GQ:PL	1/1:0,50:50:99:2416,166,0	Potri.001G176900
Chr01	15137638	C	CA	GT:AD:DP:GQ:PL	1/1:0,27:27:80:1087,80,0	Potri.001G177000
Chr01	15137941	TAC	T	GT:AD:DP:GQ:PL	1/1:0,33:33:99:1577,106,0	Potri.001G177000
Chr01	15155217	CT	C	GT:AD:DP:GQ:PL	1/1:0,20:20:99:2240,160,0	Potri.001G177100
Chr01	15161762	C	CA	GT:AD:DP:GQ:PL	1/1:0,51:51:99:1901,153,0	Potri.001G177100
Chr01	15218486	TA	T	GT:AD:DP:GQ:PL	1/1:0,18:18:55:619,55,0	null
Chr01	15321745	C	CA	GT:AD:DP:GQ:PL	1/1:0,32:32:99:1540,105,0	Potri.001G178000
Chr01	15323630	G	GAC	GT:AD:DP:GQ:PL	1/1:0,38:38:99:2192,146,0	Potri.001G178000
Chr01	15358694	ATT	A	GT:AD:DP:GQ:PL	1/1:0,29:29:99:1488,101,0	Potri.001G178200
Chr01	15360601	G	GA	GT:AD:DP:GQ:PL	1/1:0,37:37:99:1879,129,0	Potri.001G178200
Chr01	15385667	A	AG	GT:AD:DP:GQ:PL	1/1:0,15:15:99:1854,127,0	null
Chr01	15387166	G	GA	GT:AD:DP:GQ:PL	1/1:0,39:39:99:1231,116,0	Potri.001G178800
Chr01	15388446	TAGCC	T	GT:AD:DP:GQ:PL	1/1:0,24:24:77:1114,77,0	Potri.001G178800
Chr01	15407712	A	AT	GT:AD:DP:GQ:PL	1/1:0,12:12:35:390,35,0	Potri.001G178900
Chr01	15430361	G	GA	GT:AD:DP:GQ:PL	1/1:0,39:39:99:1617,119,0	Potri.001G179000
Chr01	15443207	A	AT	GT:AD:DP:GQ:PL	1/1:0,42:42:99:2087,141,0	Potri.001G179100
Chr01	15450626	T	TG	GT:AD:DP:GQ:PL	1/1:0,33:33:99:1271,102,0	Potri.001G179200
Chr01	15457174	G	GA	GT:AD:DP:GQ:PL	1/1:0,31:31:92:1208,92,0	Potri.001G179200
Chr01	15510765	CATTA	C	GT:AD:DP:GQ:PL	1/1:0,19:19:61:842,61,0	Potri.001G179400
Chr01	15532168	C	CAA	GT:AD:DP:GQ:PL	1/1:0,28:28:83:1239,83,0	Potri.001G179600
Chr01	15533123	C	CA	GT:AD:DP:GQ:PL	1/1:0,26:26:88:1045,88,0	Potri.001G179600
Chr01	15545279	A	ACT	GT:AD:DP:GQ:PL	1/1:0,20:20:69:1001,69,0	null
Chr01	15564053	G	GT	GT:AD:DP:GQ:PL	1/1:0,41:41:99:2898,195,0	null
Chr01	15571878	C	CTA	GT:AD:DP:GQ:PL	1/1:0,25:25:99:2606,182,0	null
Chr01	15877275	A	ATC	GT:AD:DP:GQ:PL	1/1:0,39:39:99:1723,115,0	null
Chr01	15910678	C	CT	GT:AD:DP:GQ:PL	1/1:0,44:44:99:2030,138,0	Potri.001G182500
Chr01	15913944	GC	G	GT:AD:DP:GQ:PL	1/1:0,18:18:55:621,55,0	null
Chr01	15953540	G	GA	GT:AD:DP:GQ:PL	1/1:0,19:19:60:667,60,0	Potri.001G182900
Chr01	15959278	TA	T	GT:AD:DP:GQ:PL	1/1:0,37:37:99:1273,112,0	Potri.001G183000
Chr01	15961290	A	ATTT	GT:AD:DP:GQ:PL	1/1:0,24:24:82:1195,82,0	Potri.001G183000
Chr01	16056193	A	AT	GT:AD:DP:GQ:PL	1/1:0,29:29:99:1861,127,0	Potri.001G183600
Chr01	16090590	CATAT	C	GT:AD:DP:GQ:PL	1/1:0,23:23:72:1012,72,0	null
Chr01	16092785	A	AG	GT:AD:DP:GQ:PL	1/1:0,29:29:99:1172,107,0	Potri.001G183800
Chr01	16111886	AT	A	GT:AD:DP:GQ:PL	1/1:0,12:12:36:392,36,0	null
Chr01	16182825	A	AC	GT:AD:DP:GQ:PL	1/1:0,38:38:99:2048,137,0	Potri.001G184800
Chr01	16198780	G	GT	GT:AD:DP:GQ:PL	1/1:0,21:21:99:3565,250,0	null
Chr01	16206248	GTCAT	G	GT:AD:DP:GQ:PL	1/1:0,30:30:94:1323,94,0	Potri.001G185100
Chr01	16207901	C	CG	GT:AD:DP:GQ:PL	1/1:0,10:10:30:445,30,0	null
Chr01	16213135	G	GT	GT:AD:DP:GQ:PL	1/1:0,42:42:99:1336,126,0	Potri.001G185300
Chr01	16249720	CT	C	GT:AD:DP:GQ:PL	1/1:0,24:24:75:1049,75,0	Potri.001G185500
Chr01	16268788	T	TC	GT:AD:DP:GQ:PL	1/1:0,18:18:59:877,59,0	Potri.001G185600
Chr01	16272215	CT	C	GT:AD:DP:GQ:PL	1/1:0,19:19:58:711,58,0	Potri.001G185600
Chr01	16310218	CTAAT	C	GT:AD:DP:GQ:PL	1/1:0,32:32:99:1424,99,0	Potri.001G185900
Chr01	16311077	C	CAA	GT:AD:DP:GQ:PL	1/1:0,17:17:53:785,53,0	Potri.001G185900
Chr01	16361655	G	GA	GT:AD:DP:GQ:PL	1/1:0,20:20:60:899,60,0	null
Chr01	16388899	TA	T	GT:AD:DP:GQ:PL	1/1:0,14:14:42:483,42,0	null
Chr01	16404355	G	GA	GT:AD:DP:GQ:PL	1/1:0,34:34:99:1836,132,0	Potri.001G186100
Chr01	16405268	T	TC	GT:AD:DP:GQ:PL	1/1:0,31:31:99:2426,170,0	Potri.001G186100
Chr01	16406568	CGT	C	GT:AD:DP:GQ:PL	1/1:0,14:14:99:1609,116,0	Potri.001G186100
Chr01	16443355	CT	C	GT:AD:DP:GQ:PL	1/1:0,40:40:99:1428,121,0	Potri.001G186600
Chr01	16446061	GTATA	G	GT:AD:DP:GQ:PL	1/1:0,34:34:99:1631,114,0	Potri.001G186600
Chr01	16473240	A	ATTGT	GT:AD:DP:GQ:PL	1/1:0,45:45:99:2211,147,0	Potri.001G186900
Chr01	16474575	C	CA	GT:AD:DP:GQ:PL	1/1:0,28:28:83:1130,83,0	Potri.001G186900
Chr01	16498483	C	CTT	GT:AD:DP:GQ:PL	1/1:0,49:49:99:2187,146,0	Potri.001G187100
Chr01	16502021	GTC	G	GT:AD:DP:GQ:PL	1/1:0,8:8:26:380,26,0	Potri.001G187100
Chr01	16502026	T	TAGG	GT:AD:DP:GQ:PL	1/1:0,7:7:26:380,26,0	Potri.001G187100
Chr01	16594626	GAATT	G	GT:AD:DP:GQ:PL	1/1:0,21:21:64:924,64,0	Potri.001G187700
Chr01	16696887	T	TTC	GT:AD:DP:GQ:PL	1/1:0,38:38:99:1574,115,0	Potri.001G188800
Chr01	16763496	AG	A	GT:AD:DP:GQ:PL	1/1:0,30:30:91:1028,91,0	Potri.001G188900
Chr01	16816351	A	AC	GT:AD:DP:GQ:PL	1/1:0,32:32:99:1575,105,0	Potri.001G189100
Chr01	16820078	T	TCAA	GT:AD:DP:GQ:PL	1/1:0,40:40:99:1944,129,0	Potri.001G189100
Chr01	16890629	C	CTCT	GT:AD:DP:GQ:PL	1/1:0,31:31:90:1405,90,0	Potri.001G189500
Chr01	16940010	C	CTGG	GT:AD:DP:GQ:PL	1/1:0,31:31:99:1924,133,0	Potri.001G189700
Chr01	16944966	A	AT	GT:AD:DP:GQ:PL	1/1:0,20:20:58:642,58,0	Potri.001G189800
Chr01	16966931	A	AG	GT:AD:DP:GQ:PL	1/1:0,16:16:48:640,48,0	null
Chr01	17041740	G	GGTTA	GT:AD:DP:GQ:PL	1/1:0,8:8:23:344,23,0	Potri.001G190000
Chr01	17059192	T	TA	GT:AD:DP:GQ:PL	1/1:0,38:38:99:2161,145,0	Potri.001G190200
Chr01	17060133	G	GA	GT:AD:DP:GQ:PL	1/1:0,29:29:99:1752,119,0	Potri.001G190200
Chr01	17060656	A	AG	GT:AD:DP:GQ:PL	1/1:0,40:40:99:2820,196,0	Potri.001G190200
Chr01	17064128	AC	A	GT:AD:DP:GQ:PL	1/1:0,32:32:99:2775,191,0	Potri.001G190200
Chr01	17118976	GT	G	GT:AD:DP:GQ:PL	1/1:0,42:42:99:1337,127,0	Potri.001G190300
Chr01	17119404	G	GTTC	GT:AD:DP:GQ:PL	1/1:0,49:49:99:2444,166,0	Potri.001G190300
Chr01	17120802	G	GAT	GT:AD:DP:GQ:PL	1/1:0,41:41:99:2595,178,0	Potri.001G190300
Chr01	17137745	CA	C	GT:AD:DP:GQ:PL	1/1:0,35:35:99:1476,121,0	Potri.001G190400
Chr01	17141410	G	GA	GT:AD:DP:GQ:PL	1/1:0,39:39:99:3256,221,0	Potri.001G190400
Chr01	17188797	G	GA	GT:AD:DP:GQ:PL	1/1:0,17:17:79:1128,79,0	Potri.001G190800
Chr01	17189158	T	TA	GT:AD:DP:GQ:PL	1/1:0,12:12:36:472,36,0	null
Chr01	17234813	T	TGCCA	GT:AD:DP:GQ:PL	1/1:0,107:107:99:7653,541,0	Potri.001G191100
Chr01	17237095	A	AG	GT:AD:DP:GQ:PL	1/1:0,23:23:69:859,69,0	Potri.001G191100
Chr01	17266858	G	GA	GT:AD:DP:GQ:PL	1/1:0,24:24:73:1053,73,0	Potri.001G191200
Chr01	17425043	C	CA	GT:AD:DP:GQ:PL	1/1:0,45:45:99:2547,171,0	Potri.001G191900
Chr01	17531255	G	GA	GT:AD:DP:GQ:PL	1/1:0,25:25:77:843,77,0	Potri.001G192700
Chr01	17608763	A	AT	GT:AD:DP:GQ:PL	1/1:0,40:40:67:1875,67,0	Potri.001G193100
Chr01	17609258	C	CAAG	GT:AD:DP:GQ:PL	1/1:0,51:51:99:2296,154,0	Potri.001G193100
Chr01	17609624	C	CTTA	GT:AD:DP:GQ:PL	1/1:0,43:43:99:1953,130,0	Potri.001G193100
Chr01	17610728	C	CGTAT	GT:AD:DP:GQ:PL	1/1:0,34:34:99:1473,102,0	null
Chr01	17620866	G	GT	GT:AD:DP:GQ:PL	1/1:0,43:43:99:1440,128,0	Potri.001G193300
Chr01	17649622	GA	G	GT:AD:DP:GQ:PL	1/1:0,344:344:99:10495,1041,0	null
Chr01	17650834	CCAT	C	GT:AD:DP:GQ:PL	1/1:0,23:23:73:1022,73,0	Potri.001G193400
Chr01	17654492	TA	T	GT:AD:DP:GQ:PL	1/1:0,13:13:40:447,40,0	Potri.001G193400
Chr01	17698920	G	GA	GT:AD:DP:GQ:PL	1/1:0,25:25:75:1124,75,0	Potri.001G193600
Chr01	17711644	C	CT	GT:AD:DP:GQ:PL	1/1:0,27:27:99:2708,189,0	Potri.001G193700
Chr01	17745605	A	AG	GT:AD:DP:GQ:PL	1/1:0,22:22:65:933,65,0	Potri.001G193900
Chr01	18240298	C	CAT	GT:AD:DP:GQ:PL	1/1:0,39:39:99:1925,131,0	Potri.001G195300
Chr01	18240333	G	GT	GT:AD:DP:GQ:PL	1/1:0,39:39:99:1389,116,0	Potri.001G195300
Chr01	18612016	C	CA	GT:AD:DP:GQ:PL	1/1:0,33:33:99:1605,108,0	Potri.001G196500
Chr01	18612349	CGAACA	C	GT:AD:DP:GQ:PL	1/1:0,25:25:79:1120,79,0	Potri.001G196500
Chr01	18693623	C	CA	GT:AD:DP:GQ:PL	1/1:0,44:44:99:1815,135,0	Potri.001G196600
Chr01	18769562	C	CAAT	GT:AD:DP:GQ:PL	1/1:0,30:30:94:1407,94,0	Potri.001G196800
Chr01	18771170	C	CT	GT:AD:DP:GQ:PL	1/1:0,41:41:99:1533,123,0	Potri.001G196800
Chr01	18920966	C	CT	GT:AD:DP:GQ:PL	1/1:0,58:58:99:2063,174,0	null
Chr01	18950764	G	GT	GT:AD:DP:GQ:PL	1/1:0,35:35:99:1593,111,0	Potri.001G197200
Chr01	18986735	T	TA	GT:AD:DP:GQ:PL	1/1:0,29:29:89:1118,89,0	Potri.001G197300
Chr01	18990017	TG	T	GT:AD:DP:GQ:PL	1/1:0,24:24:73:763,73,0	Potri.001G197300
Chr01	19018462	A	AG	GT:AD:DP:GQ:PL	1/1:0,36:36:99:1566,117,0	Potri.001G197400
Chr01	19110197	T	TA	GT:AD:DP:GQ:PL	1/1:0,35:35:99:2403,162,0	Potri.001G198000
Chr01	19225821	T	TG	GT:AD:DP:GQ:PL	1/1:0,25:25:75:1124,75,0	null
Chr01	19243754	CA	C	GT:AD:DP:GQ:PL	1/1:0,17:17:90:1306,90,0	null
Chr01	19244363	A	AAC	GT:AD:DP:GQ:PL	1/1:0,24:24:98:1514,98,0	Potri.001G198900
Chr01	19249309	C	CA	GT:AD:DP:GQ:PL	1/1:0,41:41:99:6022,424,0	Potri.001G199000
Chr01	19267427	A	AG	GT:AD:DP:GQ:PL	1/1:0,15:15:45:604,45,0	Potri.001G199200
Chr01	19270133	G	GT	GT:AD:DP:GQ:PL	1/1:0,52:52:99:1918,161,0	Potri.001G199200
Chr01	19271283	G	GCA	GT:AD:DP:GQ:PL	1/1:0,38:38:99:1715,115,0	Potri.001G199200
Chr01	19280644	TTCCC	T	GT:AD:DP:GQ:PL	1/1:0,49:49:99:2181,147,0	Potri.001G199200
Chr01	19280648	C	CGGGA	GT:AD:DP:GQ:PL	1/1:0,47:47:99:2181,147,0	Potri.001G199200
Chr01	19281785	G	GT	GT:AD:DP:GQ:PL	1/1:0,29:29:86:1083,86,0	Potri.001G199200
Chr01	19368779	GA	G	GT:AD:DP:GQ:PL	1/1:0,33:33:99:1079,100,0	Potri.001G199500
Chr01	19373096	C	CT	GT:AD:DP:GQ:PL	1/1:0,12:12:36:403,36,0	Potri.001G199600
Chr01	19374103	CT	C	GT:AD:DP:GQ:PL	1/1:0,36:36:99:1283,109,0	Potri.001G199600
Chr01	19475504	C	CATAT	GT:AD:DP:GQ:PL	1/1:0,48:48:99:3792,263,0	Potri.001G200200
Chr01	19493055	A	AT	GT:AD:DP:GQ:PL	1/1:0,24:24:72:806,72,0	Potri.001G200300
Chr01	19560576	G	GAA	GT:AD:DP:GQ:PL	1/1:0,43:43:99:2135,145,0	Potri.001G200400
Chr01	19560707	TTA	T	GT:AD:DP:GQ:PL	1/1:0,36:36:99:1611,110,0	Potri.001G200400
Chr01	19570168	T	TAC	GT:AD:DP:GQ:PL	1/1:0,13:13:41:609,41,0	Potri.001G200500
Chr01	19572356	A	AAAG	GT:AD:DP:GQ:PL	1/1:0,47:47:99:3949,268,0	Potri.001G200500
Chr01	19574424	G	GA	GT:AD:DP:GQ:PL	1/1:0,44:44:99:2288,156,0	Potri.001G200500
Chr01	19593008	GC	G	GT:AD:DP:GQ:PL	1/1:0,42:42:99:1570,128,0	Potri.001G200600
Chr01	19593783	A	AGATT	GT:AD:DP:GQ:PL	1/1:0,11:11:36:562,36,0	null
Chr01	19683914	A	AC	GT:AD:DP:GQ:PL	1/1:0,48:48:99:1922,144,0	Potri.001G201000
Chr01	19683943	C	CAT	GT:AD:DP:GQ:PL	1/1:0,35:35:99:1626,110,0	Potri.001G201000
Chr01	19714593	TA	T	GT:AD:DP:GQ:PL	1/1:0,37:37:99:1534,130,0	null
Chr01	19734579	T	TAG	GT:AD:DP:GQ:PL	1/1:0,19:19:99:1867,123,0	Potri.001G201400
Chr01	19749617	CATCG	C	GT:AD:DP:GQ:PL	1/1:0,22:22:74:1069,74,0	Potri.001G201500
Chr01	19852295	CTAGT	C	GT:AD:DP:GQ:PL	1/1:0,163:163:99:9689,700,0	Potri.001G202600
Chr01	20275915	A	AAAGT	GT:AD:DP:GQ:PL	1/1:0,36:36:99:2411,161,0	Potri.001G204300
Chr01	20339565	TC	T	GT:AD:DP:GQ:PL	1/1:0,41:41:99:1301,123,0	Potri.001G204600
Chr01	20341732	T	TCTC	GT:AD:DP:GQ:PL	1/1:0,21:21:60:917,60,0	Potri.001G204700
Chr01	20420069	GTA	G	GT:AD:DP:GQ:PL	1/1:0,52:52:99:3842,260,0	Potri.001G205200
Chr01	20428410	TA	T	GT:AD:DP:GQ:PL	1/1:0,32:32:99:1760,124,0	Potri.001G205300
Chr01	20428669	AG	A	GT:AD:DP:GQ:PL	1/1:0,31:31:99:2651,186,0	Potri.001G205300
Chr01	20432658	CA	C	GT:AD:DP:GQ:PL	1/1:0,36:36:99:1147,109,0	Potri.001G205300
Chr01	20435473	AG	A	GT:AD:DP:GQ:PL	1/1:0,49:49:99:1750,148,0	Potri.001G205300
Chr01	20471607	A	ACTT	GT:AD:DP:GQ:PL	1/1:0,30:30:88:1346,88,0	Potri.001G205400
Chr01	20483551	C	CT	GT:AD:DP:GQ:PL	1/1:0,37:37:99:1310,110,0	Potri.001G205400
Chr01	20489426	T	TTG	GT:AD:DP:GQ:PL	1/1:0,42:42:99:1880,124,0	Potri.001G205400
Chr01	20507963	GT	G	GT:AD:DP:GQ:PL	1/1:0,45:45:99:1900,142,0	Potri.001G205500
Chr01	20508042	T	TAAG	GT:AD:DP:GQ:PL	1/1:0,32:32:93:1433,93,0	Potri.001G205500
Chr01	20509953	AG	A	GT:AD:DP:GQ:PL	1/1:0,49:49:99:1683,148,0	Potri.001G205500
Chr01	20577703	AT	A	GT:AD:DP:GQ:PL	1/1:0,16:16:99:2431,163,0	null
Chr01	20591381	A	AC	GT:AD:DP:GQ:PL	1/1:0,38:38:99:1798,120,0	Potri.001G206100
Chr01	20591455	G	GCA	GT:AD:DP:GQ:PL	1/1:0,25:25:99:3184,225,0	Potri.001G206100
Chr01	20591457	GTC	G	GT:AD:DP:GQ:PL	1/1:0,28:28:99:3184,225,0	Potri.001G206100
Chr01	20658021	T	TCTA	GT:AD:DP:GQ:PL	1/1:0,320:320:99:14303,959,0	null
Chr01	20740986	G	GAAA	GT:AD:DP:GQ:PL	1/1:0,37:37:99:1699,112,0	Potri.001G207000
Chr01	20756254	G	GT	GT:AD:DP:GQ:PL	1/1:0,11:11:8:803,8,0	Potri.001G207300
Chr01	20756751	T	TG	GT:AD:DP:GQ:PL	1/1:0,18:18:96:1404,96,0	Potri.001G207300
Chr01	20783138	T	TA	GT:AD:DP:GQ:PL	1/1:0,43:43:99:1364,128,0	Potri.001G207700
Chr01	20790503	T	TGA	GT:AD:DP:GQ:PL	1/1:0,37:37:99:1783,123,0	Potri.001G207800
Chr01	20790513	A	ACT	GT:AD:DP:GQ:PL	1/1:0,36:36:99:1615,107,0	Potri.001G207800
Chr01	20873234	A	ATT	GT:AD:DP:GQ:PL	1/1:0,29:29:87:1278,87,0	Potri.001G208200
Chr01	20898996	CTTAA	C	GT:AD:DP:GQ:PL	1/1:0,17:17:99:1581,115,0	Potri.001G208600
Chr01	20901572	T	TAG	GT:AD:DP:GQ:PL	1/1:0,18:18:53:798,53,0	null
Chr01	20919509	AT	A	GT:AD:DP:GQ:PL	1/1:0,40:40:99:1496,121,0	Potri.001G208700
Chr01	20920062	G	GT	GT:AD:DP:GQ:PL	1/1:0,30:30:89:1067,89,0	Potri.001G208700
Chr01	21036468	T	TG	GT:AD:DP:GQ:PL	1/1:0,13:13:39:525,39,0	Potri.001G209400
Chr01	21042479	CA	C	GT:AD:DP:GQ:PL	1/1:0,46:46:99:1584,139,0	Potri.001G209500
Chr01	21050887	G	GA	GT:AD:DP:GQ:PL	1/1:0,23:23:99:4990,349,0	Potri.001G209600
Chr01	21052380	C	CT	GT:AD:DP:GQ:PL	1/1:0,21:21:99:1243,99,0	Potri.001G209700
Chr01	21057384	AT	A	GT:AD:DP:GQ:PL	1/1:0,36:36:99:1676,139,0	Potri.001G209800
Chr01	21083045	G	GC	GT:AD:DP:GQ:PL	1/1:0,31:31:99:1512,101,0	Potri.001G210200
Chr01	21092700	CATT	C	GT:AD:DP:GQ:PL	1/1:0,37:37:99:1654,114,0	Potri.001G210200
Chr01	21124260	T	TC	GT:AD:DP:GQ:PL	1/1:0,21:21:70:945,70,0	null
Chr01	21137269	C	CG	GT:AD:DP:GQ:PL	1/1:0,25:25:74:933,74,0	Potri.001G210800
Chr01	21149730	C	CTTCCT	GT:AD:DP:GQ:PL	1/1:0,37:37:99:1706,113,0	Potri.001G211000
Chr01	21149835	TTG	T	GT:AD:DP:GQ:PL	1/1:0,42:42:99:1851,126,0	Potri.001G211000
Chr01	21149839	T	TGG	GT:AD:DP:GQ:PL	1/1:0,39:39:99:1851,126,0	Potri.001G211000
Chr01	21152476	GTA	G	GT:AD:DP:GQ:PL	1/1:0,37:37:99:1627,113,0	Potri.001G211000
Chr01	21154179	G	GA	GT:AD:DP:GQ:PL	1/1:0,28:28:83:1045,83,0	Potri.001G211000
Chr01	21184833	A	AT	GT:AD:DP:GQ:PL	1/1:0,49:49:99:1674,150,0	Potri.001G211300
Chr01	21185334	C	CA	GT:AD:DP:GQ:PL	1/1:0,21:21:66:743,66,0	Potri.001G211300
Chr01	21245098	G	GA	GT:AD:DP:GQ:PL	1/1:0,38:38:99:2335,161,0	Potri.001G211700
Chr01	21246429	C	CA	GT:AD:DP:GQ:PL	1/1:0,56:56:99:2261,168,0	Potri.001G211700
Chr01	21249499	C	CTAT	GT:AD:DP:GQ:PL	1/1:0,42:42:99:1867,124,0	Potri.001G211700
Chr01	21398640	G	GA	GT:AD:DP:GQ:PL	1/1:0,18:18:71:1053,71,0	Potri.001G212200
Chr01	21437588	GAA	G	GT:AD:DP:GQ:PL	1/1:0,18:18:57:839,57,0	Potri.001G212400
Chr01	21439721	A	AC	GT:AD:DP:GQ:PL	1/1:0,17:17:60:881,60,0	Potri.001G212500
Chr01	21448885	GC	G	GT:AD:DP:GQ:PL	1/1:0,37:37:99:1453,112,0	Potri.001G212600
Chr01	21459228	C	CA	GT:AD:DP:GQ:PL	1/1:0,54:54:99:3557,246,0	Potri.001G212600
Chr01	21487493	C	CT	GT:AD:DP:GQ:PL	1/1:0,36:36:99:2608,178,0	Potri.001G212700
Chr01	21490011	CT	C	GT:AD:DP:GQ:PL	1/1:0,26:26:79:824,79,0	Potri.001G212700
Chr01	21647314	CAAA	C	GT:AD:DP:GQ:PL	1/1:0,34:34:99:5011,343,0	Potri.001G213600
Chr01	21675832	T	TTG	GT:AD:DP:GQ:PL	1/1:0,31:31:99:1821,128,0	Potri.001G213800
Chr01	21719955	T	TA	GT:AD:DP:GQ:PL	1/1:0,49:49:99:3023,205,0	Potri.001G214500
Chr01	21735073	GTATA	G	GT:AD:DP:GQ:PL	1/1:0,28:28:88:1251,88,0	Potri.001G214700
Chr01	21735295	GTTAA	G	GT:AD:DP:GQ:PL	1/1:0,21:21:68:986,68,0	Potri.001G214700
Chr01	21764303	T	TA	GT:AD:DP:GQ:PL	1/1:0,21:21:93:1341,93,0	Potri.001G214800
Chr01	21767950	TA	T	GT:AD:DP:GQ:PL	1/1:0,33:33:99:1030,100,0	Potri.001G214800
Chr01	21799820	TA	T	GT:AD:DP:GQ:PL	1/1:0,19:19:79:1148,79,0	Potri.001G215200
Chr01	21802978	T	TAG	GT:AD:DP:GQ:PL	1/1:0,20:20:63:932,63,0	Potri.001G215200
Chr01	21821586	GGC	G	GT:AD:DP:GQ:PL	1/1:0,36:36:99:1774,126,0	Potri.001G215400
Chr01	21825808	G	GA	GT:AD:DP:GQ:PL	1/1:0,45:45:99:1576,141,0	Potri.001G215500
Chr01	21849043	AT	A	GT:AD:DP:GQ:PL	1/1:0,25:25:85:1227,85,0	null
Chr01	21940621	CT	C	GT:AD:DP:GQ:PL	1/1:0,38:38:99:1215,118,0	null
Chr01	21950980	A	AT	GT:AD:DP:GQ:PL	1/1:0,17:17:50:605,50,0	null
Chr01	21952168	T	TA	GT:AD:DP:GQ:PL	1/1:0,38:38:99:1489,122,0	Potri.001G216200
Chr01	21971648	GT	G	GT:AD:DP:GQ:PL	1/1:0,24:24:82:1182,82,0	null
Chr01	22106484	AT	A	GT:AD:DP:GQ:PL	1/1:0,11:11:33:377,33,0	null
Chr01	22121170	A	AGTT	GT:AD:DP:GQ:PL	1/1:0,20:20:58:895,58,0	Potri.001G216900
Chr01	22222285	GTT	G	GT:AD:DP:GQ:PL	1/1:0,22:22:99:2390,173,0	null
Chr01	22233739	GA	G	GT:AD:DP:GQ:PL	1/1:0,31:31:99:1793,121,0	null
Chr01	22233744	TAGC	T	GT:AD:DP:GQ:PL	1/1:0,31:31:99:1793,121,0	null
Chr01	22380923	AG	A	GT:AD:DP:GQ:PL	1/1:0,34:34:99:1034,103,0	Potri.001G217800
Chr01	22399145	ATTTTT	A	GT:AD:DP:GQ:PL	1/1:0,15:15:48:669,48,0	Potri.001G218100
Chr01	22413937	GAAAA	G	GT:AD:DP:GQ:PL	1/1:0,24:24:77:1089,77,0	null
Chr01	22414511	CATT	C	GT:AD:DP:GQ:PL	1/1:0,45:45:99:3416,222,0	null
Chr01	22467896	TAAA	T	GT:AD:DP:GQ:PL	1/1:0,36:36:99:1580,111,0	Potri.001G218800
Chr01	22505461	T	TA	GT:AD:DP:GQ:PL	1/1:0,21:21:74:1101,74,0	Potri.001G219100
Chr01	22521667	T	TC	GT:AD:DP:GQ:PL	1/1:0,15:15:50:746,50,0	Potri.001G219300
Chr01	22522961	AAG	A	GT:AD:DP:GQ:PL	1/1:0,24:24:77:1122,77,0	Potri.001G219300
Chr01	22532917	GGGGAT	G	GT:AD:DP:GQ:PL	1/1:0,31:31:99:1386,99,0	Potri.001G219400
Chr01	22558669	AG	A	GT:AD:DP:GQ:PL	1/1:0,40:40:99:1615,121,0	Potri.001G219700
Chr01	22559368	A	AAC	GT:AD:DP:GQ:PL	1/1:0,23:23:71:1036,71,0	Potri.001G219700
Chr01	22561738	C	CAA	GT:AD:DP:GQ:PL	1/1:0,29:29:85:1290,85,0	null
Chr01	22561810	A	AT	GT:AD:DP:GQ:PL	1/1:0,35:35:99:1396,104,0	null
Chr01	22572747	A	ACCAG	GT:AD:DP:GQ:PL	1/1:0,11:11:31:483,31,0	null
Chr01	22572760	CTT	C	GT:AD:DP:GQ:PL	1/1:0,13:13:40:581,40,0	null
Chr01	22577526	A	AG	GT:AD:DP:GQ:PL	1/1:0,25:25:86:1283,86,0	Potri.001G220100
Chr01	22581285	CA	C	GT:AD:DP:GQ:PL	1/1:0,37:37:99:1208,112,0	Potri.001G220100
Chr01	22583542	C	CCAGTT	GT:AD:DP:GQ:PL	1/1:0,48:48:99:2146,139,0	Potri.001G220100
Chr01	22599706	T	TG	GT:AD:DP:GQ:PL	1/1:0,33:33:99:1784,123,0	Potri.001G220300
Chr01	22637899	GAAAAA	G	GT:AD:DP:GQ:PL	1/1:0,23:23:99:1582,109,0	Potri.001G220700
Chr01	23026496	CTTGAA	C	GT:AD:DP:GQ:PL	1/1:0,29:29:99:1660,124,0	Potri.001G222300
Chr01	23040157	A	AT	GT:AD:DP:GQ:PL	1/1:0,42:42:99:1560,126,0	Potri.001G222400
Chr01	23040669	T	TA	GT:AD:DP:GQ:PL	1/1:0,19:19:60:887,60,0	Potri.001G222400
Chr01	23048439	AT	A	GT:AD:DP:GQ:PL	1/1:0,28:28:99:2119,118,0	Potri.001G222500
Chr01	23053626	GT	G	GT:AD:DP:GQ:PL	1/1:0,24:24:79:1156,79,0	Potri.001G222500
Chr01	23054652	GT	G	GT:AD:DP:GQ:PL	1/1:0,26:26:79:968,79,0	Potri.001G222500
Chr01	23068152	C	CTA	GT:AD:DP:GQ:PL	1/1:0,40:40:99:1790,118,0	Potri.001G222600
Chr01	23068899	A	AT	GT:AD:DP:GQ:PL	1/1:0,39:39:99:1598,120,0	Potri.001G222600
Chr01	23471482	A	AG	GT:AD:DP:GQ:PL	1/1:0,16:16:48:533,48,0	Potri.001G224100
Chr01	23491878	T	TG	GT:AD:DP:GQ:PL	1/1:0,27:27:99:1491,102,0	null
Chr01	23518986	T	TA	GT:AD:DP:GQ:PL	1/1:0,31:31:95:1189,95,0	Potri.001G224700
Chr01	23556746	A	AG	GT:AD:DP:GQ:PL	1/1:0,102:102:99:4104,308,0	Potri.001G224800
Chr01	23557845	T	TA	GT:AD:DP:GQ:PL	1/1:0,109:109:99:4432,347,0	Potri.001G224800
Chr01	23559466	TA	T	GT:AD:DP:GQ:PL	1/1:0,53:53:99:2686,188,0	Potri.001G224900
Chr01	23578093	C	CA	GT:AD:DP:GQ:PL	1/1:0,29:29:99:1647,104,0	Potri.001G225100
Chr01	23595532	CA	C	GT:AD:DP:GQ:PL	1/1:0,42:42:99:1285,127,0	Potri.001G225400
Chr01	23596623	G	GGC	GT:AD:DP:GQ:PL	1/1:0,35:35:99:1572,104,0	Potri.001G225400
Chr01	23606824	GA	G	GT:AD:DP:GQ:PL	1/1:0,20:20:69:972,69,0	Potri.001G225600
Chr01	23616691	T	TA	GT:AD:DP:GQ:PL	1/1:0,27:27:83:1043,83,0	null
Chr01	23641266	A	AT	GT:AD:DP:GQ:PL	1/1:0,43:43:99:4670,322,0	Potri.001G225800
Chr01	23854165	C	CT	GT:AD:DP:GQ:PL	1/1:0,34:34:99:2086,141,0	Potri.001G227000
Chr01	23958392	T	TG	GT:AD:DP:GQ:PL	1/1:0,38:38:99:1631,114,0	Potri.001G227400
Chr01	23994695	T	TA	GT:AD:DP:GQ:PL	1/1:0,22:22:99:2446,168,0	Potri.001G227800
Chr01	23998884	T	TA	GT:AD:DP:GQ:PL	1/1:0,52:52:99:2849,195,0	Potri.001G228000
Chr01	24004704	A	AC	GT:AD:DP:GQ:PL	1/1:0,16:16:51:747,51,0	Potri.001G228100
Chr01	24090604	CT	C	GT:AD:DP:GQ:PL	1/1:0,38:38:99:1308,115,0	Potri.001G229000
Chr01	24145261	GA	G	GT:AD:DP:GQ:PL	1/1:0,36:36:99:3074,209,0	Potri.001G229600
Chr01	24150133	TA	T	GT:AD:DP:GQ:PL	1/1:0,29:29:91:1333,91,0	null
Chr01	24153408	CT	C	GT:AD:DP:GQ:PL	1/1:0,27:27:82:1177,82,0	null
Chr01	24169408	AGAC	A	GT:AD:DP:GQ:PL	1/1:1,22:23:32:940,32,0	null
Chr01	24182563	C	CCA	GT:AD:DP:GQ:PL	1/1:0,43:43:99:1931,127,0	Potri.001G229800
Chr01	24192107	GAA	G	GT:AD:DP:GQ:PL	1/1:0,15:15:46:666,46,0	null
Chr01	24193680	AT	A	GT:AD:DP:GQ:PL	1/1:0,30:30:91:1120,91,0	Potri.001G230000
Chr01	24196657	C	CA	GT:AD:DP:GQ:PL	1/1:0,36:36:99:1611,108,0	Potri.001G230000
Chr01	24201708	T	TA	GT:AD:DP:GQ:PL	1/1:0,24:24:72:843,72,0	Potri.001G230000
Chr01	24205568	G	GT	GT:AD:DP:GQ:PL	1/1:0,36:36:99:1652,111,0	Potri.001G230000
Chr01	24209773	A	AAGTT	GT:AD:DP:GQ:PL	1/1:0,33:33:99:1781,120,0	Potri.001G230000
Chr01	24225165	G	GA	GT:AD:DP:GQ:PL	1/1:0,16:16:51:567,51,0	Potri.001G230100
Chr01	24230928	G	GT	GT:AD:DP:GQ:PL	1/1:0,27:27:80:1008,80,0	Potri.001G230500
Chr01	24230974	TA	T	GT:AD:DP:GQ:PL	1/1:0,23:23:82:1068,82,0	Potri.001G230500
Chr01	24264041	TCGG	T	GT:AD:DP:GQ:PL	1/1:0,12:12:36:541,36,0	Potri.001G230600
Chr01	24272732	T	TG	GT:AD:DP:GQ:PL	1/1:0,11:11:42:613,42,0	Potri.001G230700
Chr01	24272783	T	TA	GT:AD:DP:GQ:PL	1/1:0,12:12:36:393,36,0	Potri.001G230700
Chr01	24299362	G	GT	GT:AD:DP:GQ:PL	1/1:0,43:43:99:2583,174,0	Potri.001G231000
Chr01	24542581	T	TG	GT:AD:DP:GQ:PL	1/1:0,42:42:99:1696,125,0	Potri.001G233500
Chr01	24626485	GA	G	GT:AD:DP:GQ:PL	1/1:0,14:14:55:762,55,0	Potri.001G234200
Chr01	24638526	T	TGAA	GT:AD:DP:GQ:PL	1/1:0,31:31:99:1525,103,0	Potri.001G234300
Chr01	24639343	TA	T	GT:AD:DP:GQ:PL	1/1:0,37:37:99:1319,112,0	Potri.001G234300
Chr01	24673714	C	CT	GT:AD:DP:GQ:PL	1/1:0,20:20:75:834,75,0	null
Chr01	24685560	TG	T	GT:AD:DP:GQ:PL	1/1:0,13:13:39:463,39,0	null
Chr01	24693480	AT	A	GT:AD:DP:GQ:PL	1/1:0,11:11:77:1124,77,0	null
Chr01	24693709	G	GA	GT:AD:DP:GQ:PL	1/1:0,39:39:99:1305,117,0	Potri.001G235200
Chr01	24695343	CT	C	GT:AD:DP:GQ:PL	1/1:0,21:21:85:1188,85,0	Potri.001G235200
Chr01	24706678	CA	C	GT:AD:DP:GQ:PL	1/1:0,5:5:16:179,16,0	null
Chr01	24718621	AT	A	GT:AD:DP:GQ:PL	1/1:0,24:24:96:1335,96,0	Potri.001G235400
Chr01	24728768	TTATA	T	GT:AD:DP:GQ:PL	1/1:0,37:37:99:1727,121,0	Potri.001G235500
Chr01	24729438	GA	G	GT:AD:DP:GQ:PL	1/1:0,31:31:99:1463,100,0	null
Chr01	24734027	AT	A	GT:AD:DP:GQ:PL	1/1:0,12:12:61:844,61,0	null
Chr01	24747238	A	AATTTG	GT:AD:DP:GQ:PL	1/1:0,40:40:99:1818,119,0	Potri.001G235700
Chr01	24775948	C	CT	GT:AD:DP:GQ:PL	1/1:1,41:42:99:2362,129,0	Potri.001G236000
Chr01	24776057	C	CCCTT	GT:AD:DP:GQ:PL	1/1:0,17:17:93:1310,93,0	Potri.001G236000
Chr01	24777831	T	TAA	GT:AD:DP:GQ:PL	1/1:0,40:40:99:2053,137,0	Potri.001G236000
Chr01	24790978	T	TA	GT:AD:DP:GQ:PL	1/1:0,10:10:51:719,51,0	null
Chr01	24791529	A	AGT	GT:AD:DP:GQ:PL	1/1:0,29:29:99:2514,185,0	Potri.001G236300
Chr01	24797653	TC	T	GT:AD:DP:GQ:PL	1/1:0,14:14:67:914,67,0	Potri.001G236400
Chr01	24818770	AG	A	GT:AD:DP:GQ:PL	1/1:0,19:19:99:4118,280,0	Potri.001G236800
Chr01	24826150	G	GA	GT:AD:DP:GQ:PL	1/1:0,32:32:96:1288,96,0	Potri.001G236900
Chr01	24838640	A	AG	GT:AD:DP:GQ:PL	1/1:0,34:34:99:1967,135,0	Potri.001G237100
Chr01	24845249	TGC	T	GT:AD:DP:GQ:PL	1/1:0,33:33:99:1825,127,0	Potri.001G237200
Chr01	24872108	G	GA	GT:AD:DP:GQ:PL	1/1:0,19:19:99:1607,111,0	Potri.001G237500
Chr01	24905957	T	TAC	GT:AD:DP:GQ:PL	1/1:0,34:34:99:1594,107,0	Potri.001G237800
Chr01	24919683	GT	G	GT:AD:DP:GQ:PL	1/1:0,25:25:99:1786,120,0	Potri.001G237900
Chr01	24920327	A	AG	GT:AD:DP:GQ:PL	1/1:0,12:12:38:571,38,0	null
Chr01	24943751	AC	A	GT:AD:DP:GQ:PL	1/1:0,22:22:99:3534,238,0	null
Chr01	24952814	AGCT	A	GT:AD:DP:GQ:PL	1/1:0,17:17:58:842,58,0	null
Chr01	24958608	AG	A	GT:AD:DP:GQ:PL	1/1:0,15:15:57:720,57,0	null
Chr01	24961521	T	TA	GT:AD:DP:GQ:PL	1/1:0,25:25:96:1372,96,0	Potri.001G238400
Chr01	24961874	AAATT	A	GT:AD:DP:GQ:PL	1/1:0,17:17:59:848,59,0	null
Chr01	24963394	TAG	T	GT:AD:DP:GQ:PL	1/1:0,24:24:74:1074,74,0	null
Chr01	24963542	CT	C	GT:AD:DP:GQ:PL	1/1:0,43:43:99:1597,154,0	null
Chr01	24996168	CT	C	GT:AD:DP:GQ:PL	1/1:0,30:30:91:981,91,0	Potri.001G238800
Chr01	25001843	A	AT	GT:AD:DP:GQ:PL	1/1:0,12:12:99:1877,128,0	Potri.001G238900
Chr01	25009743	CTTAA	C	GT:AD:DP:GQ:PL	1/1:0,23:23:74:1061,74,0	null
Chr01	25009777	GATAT	G	GT:AD:DP:GQ:PL	1/1:0,17:17:56:803,56,0	null
Chr01	25081482	C	CT	GT:AD:DP:GQ:PL	1/1:0,27:27:84:1241,84,0	Potri.001G239600
Chr01	25117709	T	TTC	GT:AD:DP:GQ:PL	1/1:0,37:37:99:1678,113,0	Potri.001G240200
Chr01	25126008	A	AC	GT:AD:DP:GQ:PL	1/1:0,27:27:85:1261,85,0	Potri.001G240300
Chr01	25172280	A	AAG	GT:AD:DP:GQ:PL	1/1:0,11:11:35:530,35,0	null
Chr01	25214021	AT	A	GT:AD:DP:GQ:PL	1/1:0,12:12:57:817,57,0	null
Chr01	25258645	A	AG	GT:AD:DP:GQ:PL	1/1:0,21:21:73:1060,73,0	Potri.001G241600
Chr01	25353214	AG	A	GT:AD:DP:GQ:PL	1/1:0,19:19:64:896,64,0	Potri.001G242300
Chr01	25367139	G	GT	GT:AD:DP:GQ:PL	1/1:0,17:17:51:569,51,0	Potri.001G242400
Chr01	25376092	ATT	A	GT:AD:DP:GQ:PL	1/1:0,17:17:51:765,51,0	Potri.001G242600
Chr01	25407158	C	CA	GT:AD:DP:GQ:PL	1/1:0,18:18:69:991,69,0	Potri.001G243100
Chr01	25437642	GC	G	GT:AD:DP:GQ:PL	1/1:0,28:28:84:1000,84,0	null
Chr01	25461827	C	CATT	GT:AD:DP:GQ:PL	1/1:0,35:35:99:1943,129,0	Potri.001G243400
Chr01	25478431	ATT	A	GT:AD:DP:GQ:PL	1/1:0,39:39:99:1956,137,0	Potri.001G243600
Chr01	25488923	TAC	T	GT:AD:DP:GQ:PL	1/1:0,22:22:97:1397,97,0	Potri.001G243800
Chr01	25488943	G	GT	GT:AD:DP:GQ:PL	1/1:0,25:25:99:1958,133,0	Potri.001G243800
Chr01	25495435	C	CCTT	GT:AD:DP:GQ:PL	1/1:0,31:31:94:1425,94,0	null
Chr01	25520069	C	CA	GT:AD:DP:GQ:PL	1/1:0,38:38:99:1844,127,0	Potri.001G244300
Chr01	25520935	CA	C	GT:AD:DP:GQ:PL	1/1:0,38:38:99:6555,451,0	Potri.001G244300
Chr01	25520952	TCGG	T	GT:AD:DP:GQ:PL	1/1:0,32:32:99:6555,451,0	Potri.001G244300
Chr01	25551439	T	TTTC	GT:AD:DP:GQ:PL	1/1:0,56:56:99:2496,166,0	Potri.001G244600
Chr01	25552147	C	CT	GT:AD:DP:GQ:PL	1/1:0,44:44:99:2187,150,0	Potri.001G244600
Chr01	25579901	TA	T	GT:AD:DP:GQ:PL	1/1:0,31:31:99:1602,111,0	Potri.001G245000
Chr01	25589481	CT	C	GT:AD:DP:GQ:PL	1/1:0,27:27:81:964,81,0	null
Chr01	25666876	C	CCACCA	GT:AD:DP:GQ:PL	1/1:0,34:34:72:1534,72,0	Potri.001G246100
Chr01	25674771	CA	C	GT:AD:DP:GQ:PL	1/1:0,30:30:99:1841,127,0	Potri.001G246100
Chr01	25675814	A	AT	GT:AD:DP:GQ:PL	1/1:0,44:44:99:1717,138,0	Potri.001G246100
Chr01	25675965	A	ATG	GT:AD:DP:GQ:PL	1/1:0,29:29:99:1479,100,0	Potri.001G246100
Chr01	25699150	C	CA	GT:AD:DP:GQ:PL	1/1:0,32:32:95:1139,95,0	Potri.001G246200
Chr01	25700368	C	CA	GT:AD:DP:GQ:PL	1/1:0,27:27:81:908,81,0	Potri.001G246300
Chr01	25713848	TGA	T	GT:AD:DP:GQ:PL	1/1:0,35:35:99:1573,104,0	null
Chr01	25713851	C	CGGT	GT:AD:DP:GQ:PL	1/1:0,35:35:99:1573,104,0	null
Chr01	25714518	A	AATAG	GT:AD:DP:GQ:PL	1/1:0,40:40:99:1782,117,0	Potri.001G246500
Chr01	25715688	T	TG	GT:AD:DP:GQ:PL	1/1:0,17:17:56:839,56,0	Potri.001G246500
Chr01	25753675	CA	C	GT:AD:DP:GQ:PL	1/1:0,31:31:99:1899,139,0	null
Chr01	25780231	A	AC	GT:AD:DP:GQ:PL	1/1:0,47:47:99:3317,233,0	null
Chr01	25789855	ACCCAC	A	GT:AD:DP:GQ:PL	1/1:0,27:27:86:1192,86,0	Potri.001G247800
Chr01	25800985	GA	G	GT:AD:DP:GQ:PL	1/1:0,43:43:99:1983,136,0	Potri.001G248200
Chr01	25817237	A	AG	GT:AD:DP:GQ:PL	1/1:0,39:39:99:3639,196,0	null
Chr01	25818678	GT	G	GT:AD:DP:GQ:PL	1/1:0,12:12:43:548,43,0	Potri.001G248500
Chr01	25826739	CA	C	GT:AD:DP:GQ:PL	1/1:0,8:8:27:342,27,0	null
Chr01	25833547	T	TA	GT:AD:DP:GQ:PL	1/1:0,54:54:99:1756,161,0	Potri.001G248700
Chr01	25868041	AAGT	A	GT:AD:DP:GQ:PL	1/1:0,41:41:99:2012,138,0	Potri.001G249000
Chr01	25868146	C	CA	GT:AD:DP:GQ:PL	1/1:0,32:32:99:3466,240,0	Potri.001G249000
Chr01	25871980	A	AT	GT:AD:DP:GQ:PL	1/1:0,47:47:99:3683,249,0	Potri.001G249000
Chr01	25905659	TA	T	GT:AD:DP:GQ:PL	1/1:0,13:13:39:424,39,0	null
Chr01	25907577	CTTAA	C	GT:AD:DP:GQ:PL	1/1:0,16:16:51:726,51,0	null
Chr01	25927409	CTGCA	C	GT:AD:DP:GQ:PL	1/1:0,34:34:99:1519,106,0	Potri.001G249800
Chr01	25930126	T	TC	GT:AD:DP:GQ:PL	1/1:0,45:45:99:1675,134,0	Potri.001G249800
Chr01	25953074	ATAT	A	GT:AD:DP:GQ:PL	1/1:0,17:17:60:832,60,0	Potri.001G250000
Chr01	26005218	TA	T	GT:AD:DP:GQ:PL	1/1:0,36:36:99:1844,124,0	Potri.001G250800
Chr01	26016713	A	AT	GT:AD:DP:GQ:PL	1/1:0,32:32:95:1136,95,0	Potri.001G250900
Chr01	26100854	GC	G	GT:AD:DP:GQ:PL	1/1:0,24:24:99:1418,100,0	null
Chr01	26171649	CA	C	GT:AD:DP:GQ:PL	1/1:0,13:13:47:655,47,0	null
Chr01	26182835	GGT	G	GT:AD:DP:GQ:PL	1/1:0,33:33:99:1677,119,0	Potri.001G252100
Chr01	26192899	C	CT	GT:AD:DP:GQ:PL	1/1:0,42:42:99:1552,126,0	Potri.001G252300
Chr01	26198881	G	GA	GT:AD:DP:GQ:PL	1/1:0,20:20:59:713,59,0	null
Chr01	26266297	T	TA	GT:AD:DP:GQ:PL	1/1:0,35:35:99:2443,171,0	Potri.001G252900
Chr01	26281248	T	TTG	GT:AD:DP:GQ:PL	1/1:0,14:14:47:701,47,0	Potri.001G253000
Chr01	26286289	T	TTGGAA	GT:AD:DP:GQ:PL	1/1:0,33:33:99:1597,104,0	Potri.001G253100
Chr01	26287147	G	GA	GT:AD:DP:GQ:PL	1/1:0,37:37:99:1318,110,0	Potri.001G253100
Chr01	26287628	C	CAA	GT:AD:DP:GQ:PL	1/1:0,30:30:97:1456,97,0	Potri.001G253100
Chr01	26293978	A	AC	GT:AD:DP:GQ:PL	1/1:0,35:35:99:1177,105,0	Potri.001G253200
Chr01	26302276	G	GT	GT:AD:DP:GQ:PL	1/1:0,44:44:99:1429,134,0	Potri.001G253300
Chr01	26303568	A	AC	GT:AD:DP:GQ:PL	1/1:0,47:47:99:1895,140,0	Potri.001G253300
Chr01	26304964	C	CATTG	GT:AD:DP:GQ:PL	1/1:0,30:30:91:1391,91,0	Potri.001G253300
Chr01	26306313	CT	C	GT:AD:DP:GQ:PL	1/1:0,29:29:90:1313,90,0	Potri.001G253300
Chr01	26314306	A	AG	GT:AD:DP:GQ:PL	1/1:0,34:34:99:1700,117,0	Potri.001G253400
Chr01	26317202	TG	T	GT:AD:DP:GQ:PL	1/1:0,36:36:99:1896,130,0	Potri.001G253400
Chr01	26322946	TA	T	GT:AD:DP:GQ:PL	1/1:0,27:27:99:2623,183,0	null
Chr01	26322948	TTA	T	GT:AD:DP:GQ:PL	1/1:0,27:27:99:2623,183,0	null
Chr01	26360323	T	TG	GT:AD:DP:GQ:PL	1/1:0,16:16:72:994,72,0	Potri.001G253700
Chr01	26361993	A	AT	GT:AD:DP:GQ:PL	1/1:0,16:16:99:1465,102,0	Potri.001G253700
Chr01	26362313	C	CTAA	GT:AD:DP:GQ:PL	1/1:0,20:20:99:2131,146,0	Potri.001G253700
Chr01	26383733	T	TAC	GT:AD:DP:GQ:PL	1/1:0,31:31:99:1511,100,0	Potri.001G254000
Chr01	26385193	C	CAA	GT:AD:DP:GQ:PL	1/1:0,41:41:99:1851,125,0	Potri.001G254000
Chr01	26386040	AT	A	GT:AD:DP:GQ:PL	1/1:0,38:38:99:1162,115,0	Potri.001G254000
Chr01	26418570	A	AG	GT:AD:DP:GQ:PL	1/1:0,34:34:99:1396,102,0	null
Chr01	26432338	G	GT	GT:AD:DP:GQ:PL	1/1:0,34:34:99:1206,102,0	Potri.001G254500
Chr01	26436669	G	GGA	GT:AD:DP:GQ:PL	1/1:0,37:37:99:2166,146,0	Potri.001G254600
Chr01	26439012	GCC	G	GT:AD:DP:GQ:PL	1/1:0,35:35:99:1669,115,0	Potri.001G254600
Chr01	26447449	T	TC	GT:AD:DP:GQ:PL	1/1:0,35:35:99:1635,106,0	Potri.001G254800
Chr01	26448919	C	CA	GT:AD:DP:GQ:PL	1/1:0,54:54:99:1712,129,0	Potri.001G254800
Chr01	26449253	C	CTT	GT:AD:DP:GQ:PL	1/1:0,50:50:99:2241,149,0	Potri.001G254800
Chr01	26532333	T	TC	GT:AD:DP:GQ:PL	1/1:0,23:23:69:815,69,0	null
Chr01	26550580	AT	A	GT:AD:DP:GQ:PL	1/1:0,39:39:99:1726,118,0	Potri.001G255800
Chr01	26551144	T	TAA	GT:AD:DP:GQ:PL	1/1:0,43:43:99:1856,127,0	Potri.001G255800
Chr01	26577431	A	AT	GT:AD:DP:GQ:PL	1/1:0,28:28:83:869,83,0	Potri.001G256100
Chr01	26579329	GT	G	GT:AD:DP:GQ:PL	1/1:0,29:29:99:1747,119,0	Potri.001G256100
Chr01	26603899	C	CTAAA	GT:AD:DP:GQ:PL	1/1:0,28:28:82:1270,82,0	Potri.001G256400
Chr01	26603902	T	TGA	GT:AD:DP:GQ:PL	1/1:0,27:27:82:1270,82,0	Potri.001G256400
Chr01	26607684	GT	G	GT:AD:DP:GQ:PL	1/1:0,23:23:70:819,70,0	Potri.001G256400
Chr01	26668563	CA	C	GT:AD:DP:GQ:PL	1/1:0,39:39:99:1996,141,0	Potri.001G257100
Chr01	26680619	G	GT	GT:AD:DP:GQ:PL	1/1:0,37:37:99:1234,113,0	Potri.001G257400
Chr01	26688657	A	AG	GT:AD:DP:GQ:PL	1/1:0,34:34:99:1202,101,0	Potri.001G257500
Chr01	26709647	AGATC	A	GT:AD:DP:GQ:PL	1/1:0,21:21:65:948,65,0	null
Chr01	26724529	C	CT	GT:AD:DP:GQ:PL	1/1:0,30:30:90:1121,90,0	Potri.001G258100
Chr01	26725798	TA	T	GT:AD:DP:GQ:PL	1/1:1,25:26:78:1161,78,0	Potri.001G258200
Chr01	26779486	AAATT	A	GT:AD:DP:GQ:PL	1/1:0,29:29:93:1342,93,0	Potri.001G258700
Chr01	26784052	CTA	C	GT:AD:DP:GQ:PL	1/1:0,28:28:86:1220,86,0	null
Chr01	26793064	TACA	T	GT:AD:DP:GQ:PL	1/1:0,14:14:43:620,43,0	null
Chr01	26802458	A	AT	GT:AD:DP:GQ:PL	1/1:0,24:24:98:1361,98,0	Potri.001G259000
Chr01	26825550	C	CTCCG	GT:AD:DP:GQ:PL	1/1:0,12:12:36:564,36,0	Potri.001G259200
Chr01	26826331	C	CATA	GT:AD:DP:GQ:PL	1/1:0,38:38:99:1691,112,0	Potri.001G259200
Chr01	26829759	C	CTG	GT:AD:DP:GQ:PL	1/1:0,40:40:99:1908,128,0	Potri.001G259200
Chr01	26830841	GTTC	G	GT:AD:DP:GQ:PL	1/1:0,28:28:86:1247,86,0	Potri.001G259200
Chr01	27015642	CT	C	GT:AD:DP:GQ:PL	1/1:0,60:60:99:2492,191,0	Potri.001G260900
Chr01	27017619	T	TA	GT:AD:DP:GQ:PL	1/1:0,51:51:99:2343,162,0	Potri.001G260900
Chr01	27028010	T	TCTA	GT:AD:DP:GQ:PL	1/1:0,18:18:99:1889,126,0	null
Chr01	27032468	A	AT	GT:AD:DP:GQ:PL	1/1:0,41:41:99:2271,156,0	Potri.001G261000
Chr01	27057255	GTTAA	G	GT:AD:DP:GQ:PL	1/1:0,10:10:32:444,32,0	Potri.001G261100
Chr01	27077747	T	TC	GT:AD:DP:GQ:PL	1/1:0,24:24:99:1998,140,0	Potri.001G261400
Chr01	27088534	T	TCG	GT:AD:DP:GQ:PL	1/1:0,19:19:88:1272,88,0	null
Chr01	27089412	A	AT	GT:AD:DP:GQ:PL	1/1:0,33:33:99:1811,122,0	null
Chr01	27089995	G	GA	GT:AD:DP:GQ:PL	1/1:0,63:63:99:2369,192,0	null
Chr01	27090688	T	TTTC	GT:AD:DP:GQ:PL	1/1:0,21:21:99:2645,191,0	null
Chr01	27090932	T	TGACA	GT:AD:DP:GQ:PL	1/1:0,24:24:82:1233,82,0	null
Chr01	27093430	ATG	A	GT:AD:DP:GQ:PL	1/1:0,31:31:99:1332,99,0	null
Chr01	27109214	C	CAT	GT:AD:DP:GQ:PL	1/1:0,32:32:99:2054,140,0	Potri.001G261800
Chr01	27109578	C	CA	GT:AD:DP:GQ:PL	1/1:0,38:38:99:1403,114,0	Potri.001G261800
Chr01	27114415	G	GT	GT:AD:DP:GQ:PL	1/1:0,25:25:93:1288,93,0	Potri.001G261900
Chr01	27142351	G	GAA	GT:AD:DP:GQ:PL	1/1:0,32:32:98:1471,98,0	Potri.001G262400
Chr01	27142887	T	TGGA	GT:AD:DP:GQ:PL	1/1:0,31:31:99:1640,113,0	Potri.001G262400
Chr01	27155922	TA	T	GT:AD:DP:GQ:PL	1/1:0,33:33:99:1321,100,0	Potri.001G262600
Chr01	27190123	G	GA	GT:AD:DP:GQ:PL	1/1:0,38:38:99:1742,116,0	Potri.001G263400
Chr01	27235006	A	AT	GT:AD:DP:GQ:PL	1/1:0,45:45:99:1676,135,0	Potri.001G263700
Chr01	27277335	T	TC	GT:AD:DP:GQ:PL	1/1:0,7:7:25:285,25,0	Potri.001G264100
Chr01	27289467	A	AT	GT:AD:DP:GQ:PL	1/1:0,50:50:99:1577,149,0	Potri.001G264400
Chr01	27300548	GA	G	GT:AD:DP:GQ:PL	1/1:0,23:23:79:1123,79,0	null
Chr01	27301814	AATAT	A	GT:AD:DP:GQ:PL	1/1:0,20:20:99:6716,441,0	Potri.001G264600
Chr01	27303303	G	GC	GT:AD:DP:GQ:PL	1/1:0,30:30:89:1006,89,0	Potri.001G264600
Chr01	27303323	C	CT	GT:AD:DP:GQ:PL	1/1:0,32:32:95:1195,95,0	Potri.001G264600
Chr01	27310392	A	AAC	GT:AD:DP:GQ:PL	1/1:0,38:38:99:1779,119,0	Potri.001G264800
Chr01	27325277	T	TA	GT:AD:DP:GQ:PL	1/1:0,44:44:99:1396,131,0	Potri.001G265100
Chr01	27418268	CT	C	GT:AD:DP:GQ:PL	1/1:0,23:23:99:1421,106,0	Potri.001G266200
Chr01	27418900	GT	G	GT:AD:DP:GQ:PL	1/1:0,32:32:97:1144,97,0	Potri.001G266200
Chr01	27421895	AT	A	GT:AD:DP:GQ:PL	1/1:0,31:31:99:2786,196,0	Potri.001G266200
Chr01	27475107	T	TC	GT:AD:DP:GQ:PL	1/1:0,5:5:15:225,15,0	null
Chr01	27517993	TGG	T	GT:AD:DP:GQ:PL	1/1:0,31:31:99:4394,299,0	Potri.001G267300
Chr01	27538936	T	TA	GT:AD:DP:GQ:PL	1/1:0,45:45:99:1459,137,0	Potri.001G267400
Chr01	27539719	CA	C	GT:AD:DP:GQ:PL	1/1:0,23:23:73:1017,73,0	Potri.001G267400
Chr01	27575861	A	ACATTC	GT:AD:DP:GQ:PL	1/1:0,33:33:95:1442,95,0	Potri.001G267700
Chr01	27576614	C	CA	GT:AD:DP:GQ:PL	1/1:0,48:48:99:1645,146,0	Potri.001G267700
Chr01	27603768	GATC	G	GT:AD:DP:GQ:PL	1/1:0,37:37:99:2120,152,0	Potri.001G267900
Chr01	27605833	GA	G	GT:AD:DP:GQ:PL	1/1:0,38:38:99:1356,115,0	Potri.001G267900
Chr01	27628680	G	GT	GT:AD:DP:GQ:PL	1/1:0,46:46:99:1665,140,0	Potri.001G268200
Chr01	27679417	C	CGAG	GT:AD:DP:GQ:PL	1/1:0,22:22:70:1066,70,0	null
Chr01	27685742	A	AT	GT:AD:DP:GQ:PL	1/1:0,36:36:99:1445,108,0	Potri.001G269200
Chr01	27714234	GT	G	GT:AD:DP:GQ:PL	1/1:0,32:32:99:3294,233,0	Potri.001G269600
Chr01	27722910	G	GA	GT:AD:DP:GQ:PL	1/1:0,39:39:99:2127,147,0	null
Chr01	27723453	A	AT	GT:AD:DP:GQ:PL	1/1:0,17:17:74:1030,74,0	null
Chr01	27729213	CA	C	GT:AD:DP:GQ:PL	1/1:0,41:41:99:1413,124,0	Potri.001G269900
Chr01	27732960	GC	G	GT:AD:DP:GQ:PL	1/1:0,36:36:99:2700,184,0	Potri.001G269900
Chr01	27746214	TA	T	GT:AD:DP:GQ:PL	1/1:1,41:42:99:2177,149,0	Potri.001G270100
Chr01	27881643	TG	T	GT:AD:DP:GQ:PL	1/1:0,25:25:76:1084,76,0	Potri.001G271200
Chr01	27890678	T	TC	GT:AD:DP:GQ:PL	1/1:0,43:43:99:1734,129,0	Potri.001G271300
Chr01	27908242	GA	G	GT:AD:DP:GQ:PL	1/1:0,13:13:39:585,39,0	null
Chr01	27908914	CTG	C	GT:AD:DP:GQ:PL	1/1:0,39:39:99:1708,119,0	Potri.001G271500
Chr01	27928874	CT	C	GT:AD:DP:GQ:PL	1/1:0,35:35:99:1505,115,0	Potri.001G271800
Chr01	27929368	A	AT	GT:AD:DP:GQ:PL	1/1:0,34:34:99:1197,101,0	Potri.001G271800
Chr01	27929493	A	AC	GT:AD:DP:GQ:PL	1/1:0,42:42:99:1516,129,0	Potri.001G271800
Chr01	27942723	T	TA	GT:AD:DP:GQ:PL	1/1:0,54:54:99:2184,169,0	Potri.001G272100
Chr01	27942933	AACCTT	A	GT:AD:DP:GQ:PL	1/1:0,34:34:99:1713,119,0	Potri.001G272100
Chr01	27952165	TA	T	GT:AD:DP:GQ:PL	1/1:0,29:29:87:1271,87,0	Potri.001G272300
Chr01	27953689	T	TA	GT:AD:DP:GQ:PL	1/1:0,42:42:99:1948,132,0	Potri.001G272300
Chr01	27955693	G	GA	GT:AD:DP:GQ:PL	1/1:0,41:41:96:1552,96,0	Potri.001G272300
Chr01	27986264	T	TG	GT:AD:DP:GQ:PL	1/1:0,25:25:74:1003,74,0	Potri.001G272800
Chr01	27995188	C	CA	GT:AD:DP:GQ:PL	1/1:0,33:33:99:5776,394,0	Potri.001G273000
Chr01	28016113	T	TC	GT:AD:DP:GQ:PL	1/1:0,41:41:99:1657,123,0	Potri.001G273400
Chr01	28018833	CT	C	GT:AD:DP:GQ:PL	1/1:0,32:32:99:1138,101,0	Potri.001G273400
Chr01	28020051	A	AT	GT:AD:DP:GQ:PL	1/1:0,45:45:99:2514,171,0	Potri.001G273400
Chr01	28020809	C	CT	GT:AD:DP:GQ:PL	1/1:0,40:40:99:1789,134,0	Potri.001G273400
Chr01	28033729	T	TA	GT:AD:DP:GQ:PL	1/1:0,12:12:36:539,36,0	null
Chr01	28033946	CATAT	C	GT:AD:DP:GQ:PL	1/1:0,10:10:52:759,52,0	null
Chr01	28036233	C	CG	GT:AD:DP:GQ:PL	1/1:0,35:35:99:1627,110,0	Potri.001G273700
Chr01	28043189	C	CA	GT:AD:DP:GQ:PL	1/1:0,21:21:63:849,63,0	null
Chr01	28075176	T	TTA	GT:AD:DP:GQ:PL	1/1:0,33:33:98:1445,98,0	Potri.001G274300
Chr01	28079099	A	AT	GT:AD:DP:GQ:PL	1/1:0,49:49:99:1769,150,0	Potri.001G274400
Chr01	28082881	A	ATT	GT:AD:DP:GQ:PL	1/1:0,14:14:47:713,47,0	Potri.001G274500
Chr01	28083358	C	CT	GT:AD:DP:GQ:PL	1/1:0,52:52:99:2204,159,0	Potri.001G274500
Chr01	28086665	T	TA	GT:AD:DP:GQ:PL	1/1:0,18:18:90:1335,90,0	Potri.001G274500
Chr01	28086889	C	CT	GT:AD:DP:GQ:PL	1/1:0,33:33:99:1325,99,0	Potri.001G274500
Chr01	28087262	CA	C	GT:AD:DP:GQ:PL	1/1:0,46:46:99:1639,139,0	Potri.001G274500
Chr01	28145588	T	TA	GT:AD:DP:GQ:PL	1/1:0,34:34:99:1269,101,0	Potri.001G275000
Chr01	28157762	TG	T	GT:AD:DP:GQ:PL	1/1:0,38:38:99:1350,115,0	Potri.001G275200
Chr01	28159191	C	CT	GT:AD:DP:GQ:PL	1/1:0,34:34:99:1823,122,0	Potri.001G275200
Chr01	28163114	T	TG	GT:AD:DP:GQ:PL	1/1:0,41:41:99:1662,122,0	Potri.001G275200
Chr01	28164932	C	CAG	GT:AD:DP:GQ:PL	1/1:0,50:50:99:5428,371,0	Potri.001G275200
Chr01	28165748	T	TG	GT:AD:DP:GQ:PL	1/1:0,34:34:99:1553,104,0	Potri.001G275200
Chr01	28199051	A	ATCCC	GT:AD:DP:GQ:PL	1/1:0,39:39:99:1787,117,0	Potri.001G275600
Chr01	28199214	T	TA	GT:AD:DP:GQ:PL	1/1:0,34:34:99:1211,101,0	Potri.001G275600
Chr01	28199989	A	AC	GT:AD:DP:GQ:PL	1/1:0,32:32:96:1292,96,0	Potri.001G275600
Chr01	28201220	G	GT	GT:AD:DP:GQ:PL	1/1:0,471:471:99:17575,1416,0	null
Chr01	28240393	AT	A	GT:AD:DP:GQ:PL	1/1:0,21:21:64:725,64,0	Potri.001G275800
Chr01	28261387	CA	C	GT:AD:DP:GQ:PL	1/1:0,34:34:99:1173,103,0	Potri.001G276200
Chr01	28263224	C	CT	GT:AD:DP:GQ:PL	1/1:0,11:11:33:338,33,0	null
Chr01	28329392	A	AT	GT:AD:DP:GQ:PL	1/1:0,36:36:99:1135,108,0	Potri.001G276700
Chr01	28331016	CA	C	GT:AD:DP:GQ:PL	1/1:0,31:31:97:1233,97,0	Potri.001G276700
Chr01	28374247	TTGC	T	GT:AD:DP:GQ:PL	1/1:0,19:19:59:858,59,0	Potri.001G276900
Chr01	28386476	T	TA	GT:AD:DP:GQ:PL	1/1:0,41:41:99:2483,176,0	null
Chr01	28386602	AT	A	GT:AD:DP:GQ:PL	1/1:0,78:78:99:13555,755,0	null
Chr01	28401054	C	CCTT	GT:AD:DP:GQ:PL	1/1:0,13:13:55:805,55,0	Potri.001G277500
Chr01	28407621	T	TA	GT:AD:DP:GQ:PL	1/1:0,8:8:27:396,27,0	null
Chr01	28416431	TAAA	T	GT:AD:DP:GQ:PL	1/1:0,27:27:94:1378,94,0	Potri.001G277800
Chr01	28419973	T	TAAG	GT:AD:DP:GQ:PL	1/1:0,10:10:29:448,29,0	null
Chr01	28420401	TC	T	GT:AD:DP:GQ:PL	1/1:0,20:20:64:750,64,0	Potri.001G278000
Chr01	28420687	T	TG	GT:AD:DP:GQ:PL	1/1:0,12:12:35:399,35,0	Potri.001G278000
Chr01	28431380	GATC	G	GT:AD:DP:GQ:PL	1/1:0,21:21:99:1686,126,0	Potri.001G278200
Chr01	28470688	C	CTTT	GT:AD:DP:GQ:PL	1/1:0,31:31:93:1426,93,0	Potri.001G278500
Chr01	28488551	C	CTT	GT:AD:DP:GQ:PL	1/1:0,9:9:30:439,30,0	null
Chr01	28528450	T	TAA	GT:AD:DP:GQ:PL	1/1:0,43:43:99:2211,149,0	Potri.001G278800
Chr01	28538714	A	AC	GT:AD:DP:GQ:PL	1/1:0,45:45:99:1634,133,0	Potri.001G278900
Chr01	28539711	A	AT	GT:AD:DP:GQ:PL	1/1:0,27:27:99:1596,111,0	Potri.001G278900
Chr01	28541049	TA	T	GT:AD:DP:GQ:PL	1/1:0,16:16:49:489,49,0	null
Chr01	28541462	C	CA	GT:AD:DP:GQ:PL	1/1:0,31:31:98:1447,98,0	null
Chr01	28541560	A	ATTT	GT:AD:DP:GQ:PL	1/1:0,36:36:99:1749,114,0	null
Chr01	28546694	A	AATG	GT:AD:DP:GQ:PL	1/1:0,40:40:99:1897,127,0	Potri.001G279000
Chr01	28550225	TA	T	GT:AD:DP:GQ:PL	1/1:0,21:21:78:1097,78,0	null
Chr01	28554486	AATT	A	GT:AD:DP:GQ:PL	1/1:0,33:33:99:1479,102,0	Potri.001G279100
Chr01	28559660	G	GTTC	GT:AD:DP:GQ:PL	1/1:0,41:41:99:1880,124,0	Potri.001G279100
Chr01	28578751	AAG	A	GT:AD:DP:GQ:PL	1/1:0,43:43:99:1923,131,0	Potri.001G279300
Chr01	28579897	CT	C	GT:AD:DP:GQ:PL	1/1:0,15:15:57:838,57,0	null
Chr01	28650304	A	AT	GT:AD:DP:GQ:PL	1/1:0,18:18:53:726,53,0	Potri.001G279900
Chr01	28673339	G	GT	GT:AD:DP:GQ:PL	1/1:0,30:30:90:1008,90,0	null
Chr01	28674838	G	GT	GT:AD:DP:GQ:PL	1/1:0,47:47:99:2164,150,0	Potri.001G280100
Chr01	28710353	G	GTCC	GT:AD:DP:GQ:PL	1/1:0,38:38:99:1701,115,0	Potri.001G280600
Chr01	28711636	C	CCTT	GT:AD:DP:GQ:PL	1/1:0,19:19:70:1027,70,0	Potri.001G280600
Chr01	28728691	TA	T	GT:AD:DP:GQ:PL	1/1:0,41:41:99:2783,190,0	Potri.001G280700
Chr01	28761559	C	CT	GT:AD:DP:GQ:PL	1/1:0,42:42:99:2234,159,0	null
Chr01	28784563	TA	T	GT:AD:DP:GQ:PL	1/1:0,28:28:85:1248,85,0	Potri.001G281200
Chr01	28815466	CTAAT	C	GT:AD:DP:GQ:PL	1/1:0,14:14:45:622,45,0	null
Chr01	28829663	A	AT	GT:AD:DP:GQ:PL	1/1:0,37:37:99:1315,111,0	Potri.001G281800
Chr01	28840538	AT	A	GT:AD:DP:GQ:PL	1/1:0,30:30:91:918,91,0	Potri.001G282100
Chr01	28856614	T	TC	GT:AD:DP:GQ:PL	1/1:0,27:27:81:1070,81,0	Potri.001G282600
Chr01	28865053	TAAA	T	GT:AD:DP:GQ:PL	1/1:0,13:13:63:861,63,0	null
Chr01	28865058	C	CTTTT	GT:AD:DP:GQ:PL	1/1:0,11:11:63:861,63,0	null
Chr01	28942459	G	GAACT	GT:AD:DP:GQ:PL	1/1:0,21:21:91:1327,91,0	Potri.001G283100
Chr01	28943202	T	TC	GT:AD:DP:GQ:PL	1/1:0,33:33:99:1673,115,0	Potri.001G283100
Chr01	29202312	CA	C	GT:AD:DP:GQ:PL	1/1:0,35:35:99:1074,106,0	null
Chr01	29231091	C	CA	GT:AD:DP:GQ:PL	1/1:0,11:11:33:391,33,0	Potri.001G285900
Chr01	29231134	CT	C	GT:AD:DP:GQ:PL	1/1:0,15:15:45:559,45,0	Potri.001G285900
Chr01	29240156	C	CT	GT:AD:DP:GQ:PL	1/1:0,42:42:99:1905,129,0	Potri.001G286000
Chr01	29251919	C	CG	GT:AD:DP:GQ:PL	1/1:0,29:29:80:1324,80,0	Potri.001G286100
Chr01	29255016	A	AT	GT:AD:DP:GQ:PL	1/1:0,20:20:68:1002,68,0	null
Chr01	29263301	CTTT	C	GT:AD:DP:GQ:PL	1/1:0,13:13:53:724,53,0	Potri.001G286400
Chr01	29265767	A	AGT	GT:AD:DP:GQ:PL	1/1:0,36:36:99:1597,110,0	Potri.001G286500
Chr01	29266168	A	AT	GT:AD:DP:GQ:PL	1/1:0,48:48:99:1861,110,0	Potri.001G286500
Chr01	29267104	A	AT	GT:AD:DP:GQ:PL	1/1:1,26:27:35:1178,35,0	Potri.001G286500
Chr01	29302662	T	TA	GT:AD:DP:GQ:PL	1/1:0,37:37:99:2184,153,0	Potri.001G286900
Chr01	29314941	GAT	G	GT:AD:DP:GQ:PL	1/1:0,12:12:40:576,40,0	Potri.001G287000
Chr01	29325257	CAGT	C	GT:AD:DP:GQ:PL	1/1:0,23:23:71:1038,71,0	Potri.001G287200
Chr01	29329213	A	AG	GT:AD:DP:GQ:PL	1/1:0,14:14:42:518,42,0	Potri.001G287300
Chr01	29329261	C	CAG	GT:AD:DP:GQ:PL	1/1:0,18:18:81:1169,81,0	Potri.001G287300
Chr01	29337736	AAGT	A	GT:AD:DP:GQ:PL	1/1:0,14:14:44:612,44,0	null
Chr01	29340563	TA	T	GT:AD:DP:GQ:PL	1/1:0,45:45:99:1806,136,0	Potri.001G287400
Chr01	29364826	TA	T	GT:AD:DP:GQ:PL	1/1:0,28:28:99:1440,101,0	Potri.001G287800
Chr01	29365320	T	TTCA	GT:AD:DP:GQ:PL	1/1:0,44:44:99:2041,136,0	Potri.001G287800
Chr01	29366748	AT	A	GT:AD:DP:GQ:PL	1/1:0,41:41:99:1913,131,0	Potri.001G287800
Chr01	29367586	G	GTTGT	GT:AD:DP:GQ:PL	1/1:0,23:23:80:1205,80,0	Potri.001G287800
Chr01	29378525	A	ACC	GT:AD:DP:GQ:PL	1/1:0,25:25:92:1346,92,0	Potri.001G287900
Chr01	29379671	T	TA	GT:AD:DP:GQ:PL	1/1:0,40:40:99:1819,122,0	Potri.001G287900
Chr01	29383753	TAGTC	T	GT:AD:DP:GQ:PL	1/1:0,12:12:38:527,38,0	Potri.001G288000
Chr01	29394359	A	AT	GT:AD:DP:GQ:PL	1/1:0,46:46:99:1854,138,0	Potri.001G288200
Chr01	29444169	G	GT	GT:AD:DP:GQ:PL	1/1:0,25:25:75:815,75,0	Potri.001G289000
Chr01	29482698	AG	A	GT:AD:DP:GQ:PL	1/1:0,27:27:99:1445,100,0	Potri.001G289200
Chr01	29482730	C	CA	GT:AD:DP:GQ:PL	1/1:0,32:32:99:1691,114,0	Potri.001G289200
Chr01	29486457	G	GA	GT:AD:DP:GQ:PL	1/1:0,28:28:83:912,83,0	Potri.001G289200
Chr01	29490175	T	TTG	GT:AD:DP:GQ:PL	1/1:0,27:27:99:1529,103,0	Potri.001G289200
Chr01	29508317	G	GAGAT	GT:AD:DP:GQ:PL	1/1:0,25:25:99:1818,121,0	null
Chr01	29540373	C	CT	GT:AD:DP:GQ:PL	1/1:0,35:35:99:1237,111,0	Potri.001G289600
Chr01	29541131	T	TTAC	GT:AD:DP:GQ:PL	1/1:0,31:31:99:1717,116,0	Potri.001G289600
Chr01	29541793	TC	T	GT:AD:DP:GQ:PL	1/1:0,24:24:89:1273,89,0	Potri.001G289600
Chr01	29552228	A	AC	GT:AD:DP:GQ:PL	1/1:0,41:41:99:1655,122,0	Potri.001G289700
Chr01	29745603	A	AG	GT:AD:DP:GQ:PL	1/1:1,17:18:17:1611,17,0	null
Chr01	29770942	TGCCG	T	GT:AD:DP:GQ:PL	1/1:0,30:30:99:1704,123,0	null
Chr01	29773575	TGACAG	T	GT:AD:DP:GQ:PL	1/1:0,18:18:73:1016,73,0	Potri.001G292600
Chr01	29793463	TG	T	GT:AD:DP:GQ:PL	1/1:0,24:24:73:891,73,0	Potri.001G292700
Chr01	29793911	G	GT	GT:AD:DP:GQ:PL	1/1:0,17:17:53:790,53,0	Potri.001G292700
Chr01	29794984	C	CAGCT	GT:AD:DP:GQ:PL	1/1:0,34:34:98:1516,98,0	Potri.001G292700
Chr01	29807602	T	TGCTA	GT:AD:DP:GQ:PL	1/1:0,44:44:99:2094,138,0	Potri.001G292800
Chr01	29812471	C	CAT	GT:AD:DP:GQ:PL	1/1:0,12:12:42:615,42,0	Potri.001G292800
Chr01	29812752	A	AAAAC	GT:AD:DP:GQ:PL	1/1:0,23:23:66:994,66,0	Potri.001G292800
Chr01	29823255	C	CA	GT:AD:DP:GQ:PL	1/1:0,35:35:99:1304,104,0	null
Chr01	29848005	C	CT	GT:AD:DP:GQ:PL	1/1:0,32:32:99:2675,195,0	Potri.001G293200
Chr01	29863321	A	AG	GT:AD:DP:GQ:PL	1/1:0,12:12:56:853,56,0	Potri.001G293400
Chr01	29875992	C	CT	GT:AD:DP:GQ:PL	1/1:0,12:12:44:601,44,0	Potri.001G293600
Chr01	29880366	G	GCTT	GT:AD:DP:GQ:PL	1/1:0,17:17:49:741,49,0	Potri.001G293600
Chr01	29924099	A	AT	GT:AD:DP:GQ:PL	1/1:0,17:17:58:881,58,0	null
Chr01	29960940	G	GTC	GT:AD:DP:GQ:PL	1/1:0,38:38:99:2160,150,0	Potri.001G294900
Chr01	29969489	T	TA	GT:AD:DP:GQ:PL	1/1:0,30:30:99:1796,121,0	Potri.001G295100
Chr01	30019288	C	CT	GT:AD:DP:GQ:PL	1/1:0,46:46:99:1995,144,0	null
Chr01	30020504	TA	T	GT:AD:DP:GQ:PL	1/1:0,39:39:99:1959,136,0	null
Chr01	30036682	C	CT	GT:AD:DP:GQ:PL	1/1:0,31:31:95:1421,95,0	Potri.001G295800
Chr01	30040967	G	GT	GT:AD:DP:GQ:PL	1/1:0,26:26:77:960,77,0	null
Chr01	30048209	G	GCAT	GT:AD:DP:GQ:PL	1/1:0,19:19:58:856,58,0	null
Chr01	30068777	TA	T	GT:AD:DP:GQ:PL	1/1:0,41:41:99:1998,137,0	Potri.001G296300
Chr01	30068779	T	TGCA	GT:AD:DP:GQ:PL	1/1:0,40:40:99:1998,137,0	Potri.001G296300
Chr01	30069721	T	TC	GT:AD:DP:GQ:PL	1/1:0,24:24:99:2607,182,0	Potri.001G296300
Chr01	30069750	AG	A	GT:AD:DP:GQ:PL	1/1:0,26:26:99:2607,182,0	Potri.001G296300
Chr01	30069752	ACCT	A	GT:AD:DP:GQ:PL	1/1:0,27:27:99:2607,182,0	Potri.001G296300
Chr01	30069757	TC	T	GT:AD:DP:GQ:PL	1/1:0,26:26:99:2607,182,0	Potri.001G296300
Chr01	30069759	T	TGG	GT:AD:DP:GQ:PL	1/1:0,25:25:99:2607,182,0	Potri.001G296300
Chr01	30069763	T	TGG	GT:AD:DP:GQ:PL	1/1:0,27:27:99:2607,182,0	Potri.001G296300
Chr01	30069765	G	GGGCA	GT:AD:DP:GQ:PL	1/1:0,27:27:99:2607,182,0	Potri.001G296300
Chr01	30073244	A	AT	GT:AD:DP:GQ:PL	1/1:0,28:28:84:997,84,0	Potri.001G296400
Chr01	30079080	T	TATA	GT:AD:DP:GQ:PL	1/1:0,40:40:99:1931,130,0	Potri.001G296500
Chr01	30079229	C	CA	GT:AD:DP:GQ:PL	1/1:0,34:34:99:1209,101,0	Potri.001G296500
Chr01	30176641	CT	C	GT:AD:DP:GQ:PL	1/1:0,21:21:64:751,64,0	null
Chr01	30233285	TA	T	GT:AD:DP:GQ:PL	1/1:0,32:32:97:1197,97,0	Potri.001G298200
Chr01	30233446	TAC	T	GT:AD:DP:GQ:PL	1/1:0,30:30:92:1309,92,0	Potri.001G298200
Chr01	30279408	T	TC	GT:AD:DP:GQ:PL	1/1:0,16:16:75:1096,75,0	Potri.001G298400
Chr01	30290457	C	CTT	GT:AD:DP:GQ:PL	1/1:0,14:14:58:841,58,0	Potri.001G298500
Chr01	30292313	T	TGTG	GT:AD:DP:GQ:PL	1/1:1,42:43:99:1912,119,0	Potri.001G298700
Chr01	30299974	C	CT	GT:AD:DP:GQ:PL	1/1:0,25:25:81:1221,81,0	Potri.001G298900
Chr01	30302339	CACT	C	GT:AD:DP:GQ:PL	1/1:0,30:30:99:1859,131,0	Potri.001G298900
Chr01	30305515	A	AT	GT:AD:DP:GQ:PL	1/1:0,27:27:84:939,84,0	null
Chr01	30350430	CT	C	GT:AD:DP:GQ:PL	1/1:0,15:15:46:664,46,0	null
Chr01	30367830	T	TG	GT:AD:DP:GQ:PL	1/1:0,11:11:36:527,36,0	Potri.001G299300
Chr01	30429982	CT	C	GT:AD:DP:GQ:PL	1/1:0,37:37:99:1321,112,0	null
Chr01	30430567	A	AT	GT:AD:DP:GQ:PL	1/1:0,21:21:81:1121,81,0	null
Chr01	30442010	TA	T	GT:AD:DP:GQ:PL	1/1:0,23:23:76:1097,76,0	null
Chr01	30459312	AC	A	GT:AD:DP:GQ:PL	1/1:0,20:20:61:837,61,0	Potri.001G300400
Chr01	30471999	AT	A	GT:AD:DP:GQ:PL	1/1:0,12:12:36:446,36,0	null
Chr01	30473064	AT	A	GT:AD:DP:GQ:PL	1/1:0,39:39:99:1835,126,0	null
Chr01	30495929	A	AG	GT:AD:DP:GQ:PL	1/1:0,29:29:87:1134,87,0	Potri.001G301000
Chr01	30502296	TA	T	GT:AD:DP:GQ:PL	1/1:0,16:16:49:571,49,0	Potri.001G301100
Chr01	30530766	CTTT	C	GT:AD:DP:GQ:PL	1/1:0,13:13:41:589,41,0	Potri.001G301500
Chr01	30531178	C	CA	GT:AD:DP:GQ:PL	1/1:0,15:15:69:888,69,0	Potri.001G301500
Chr01	30532501	T	TTTA	GT:AD:DP:GQ:PL	1/1:0,21:21:58:975,58,0	Potri.001G301500
Chr01	30536507	GTCC	G	GT:AD:DP:GQ:PL	1/1:0,41:41:99:2285,139,0	Potri.001G301600
Chr01	30537862	A	ATGT	GT:AD:DP:GQ:PL	1/1:0,19:19:55:842,55,0	Potri.001G301600
Chr01	30538597	A	AT	GT:AD:DP:GQ:PL	1/1:0,16:16:50:556,50,0	Potri.001G301600
Chr01	30572672	C	CT	GT:AD:DP:GQ:PL	1/1:0,44:44:99:1820,137,0	Potri.001G301800
Chr01	30576518	A	AC	GT:AD:DP:GQ:PL	1/1:0,19:19:99:4299,300,0	null
Chr01	30580017	CA	C	GT:AD:DP:GQ:PL	1/1:0,29:29:99:2482,175,0	Potri.001G301900
Chr01	30580855	GT	G	GT:AD:DP:GQ:PL	1/1:0,61:61:99:9616,665,0	Potri.001G301900
Chr01	30619291	G	GA	GT:AD:DP:GQ:PL	1/1:0,32:32:96:1173,96,0	null
Chr01	30710695	GT	G	GT:AD:DP:GQ:PL	1/1:0,23:23:89:1140,89,0	Potri.001G303900
Chr01	30711014	T	TC	GT:AD:DP:GQ:PL	1/1:0,47:47:99:1670,141,0	Potri.001G303900
Chr01	30774020	C	CT	GT:AD:DP:GQ:PL	1/1:0,28:28:87:1293,87,0	Potri.001G304800
Chr01	30788295	A	AAAT	GT:AD:DP:GQ:PL	1/1:0,35:35:99:1543,102,0	Potri.001G304900
Chr01	30838650	A	AC	GT:AD:DP:GQ:PL	1/1:0,33:33:99:1514,101,0	Potri.001G305300
Chr01	30843920	G	GA	GT:AD:DP:GQ:PL	1/1:0,7:7:21:305,21,0	null
Chr01	30875299	A	AG	GT:AD:DP:GQ:PL	1/1:0,53:53:99:2433,165,0	Potri.001G305700
Chr01	30875747	GTT	G	GT:AD:DP:GQ:PL	1/1:0,41:41:99:1849,125,0	Potri.001G305700
Chr01	30877065	C	CT	GT:AD:DP:GQ:PL	1/1:0,32:32:95:1196,95,0	Potri.001G305700
Chr01	30878235	GCT	G	GT:AD:DP:GQ:PL	1/1:0,43:43:99:1908,131,0	Potri.001G305700
Chr01	31038934	T	TG	GT:AD:DP:GQ:PL	1/1:0,36:36:99:3160,216,0	Potri.001G307400
Chr01	31255895	G	GT	GT:AD:DP:GQ:PL	1/1:0,16:16:99:4262,295,0	Potri.001G308900
Chr01	31258141	T	TC	GT:AD:DP:GQ:PL	1/1:0,20:20:59:897,59,0	Potri.001G308900
Chr01	31258142	A	AG	GT:AD:DP:GQ:PL	1/1:0,20:20:59:897,59,0	Potri.001G308900
Chr01	31319235	G	GAGC	GT:AD:DP:GQ:PL	1/1:0,41:41:99:1867,124,0	null
Chr01	31354359	C	CTT	GT:AD:DP:GQ:PL	1/1:0,16:16:68:966,68,0	null
Chr01	31371488	C	CA	GT:AD:DP:GQ:PL	1/1:0,31:31:96:1189,96,0	Potri.001G309800
Chr01	31371633	T	TA	GT:AD:DP:GQ:PL	1/1:1,49:50:99:2324,155,0	Potri.001G309800
Chr01	31412010	A	AT	GT:AD:DP:GQ:PL	1/1:0,46:46:99:1844,137,0	Potri.001G310500
Chr01	31430552	C	CAGA	GT:AD:DP:GQ:PL	1/1:0,32:32:99:5708,402,0	Potri.001G310700
Chr01	31453179	GT	G	GT:AD:DP:GQ:PL	1/1:0,30:30:18:838,18,0	Potri.001G311000
Chr01	31476672	CTGCA	C	GT:AD:DP:GQ:PL	1/1:0,7:7:79:1065,79,0	null
Chr01	31539629	AT	A	GT:AD:DP:GQ:PL	1/1:0,50:50:99:1868,151,0	Potri.001G311600
Chr01	31994156	T	TG	GT:AD:DP:GQ:PL	1/1:0,28:28:93:1341,93,0	Potri.001G314100
Chr01	31999814	CA	C	GT:AD:DP:GQ:PL	1/1:0,27:27:99:1503,104,0	Potri.001G314200
Chr01	32022121	AT	A	GT:AD:DP:GQ:PL	1/1:0,35:35:99:1577,106,0	Potri.001G314400
Chr01	32022929	C	CTT	GT:AD:DP:GQ:PL	1/1:0,32:32:97:1474,97,0	Potri.001G314400
Chr01	32038663	GT	G	GT:AD:DP:GQ:PL	1/1:0,35:35:99:1687,115,0	Potri.001G314500
Chr01	32039491	GT	G	GT:AD:DP:GQ:PL	1/1:0,41:41:99:1285,124,0	Potri.001G314500
Chr01	32044765	G	GC	GT:AD:DP:GQ:PL	1/1:0,25:25:99:1920,128,0	Potri.001G314700
Chr01	32065130	A	AT	GT:AD:DP:GQ:PL	1/1:0,35:35:99:1600,108,0	Potri.001G314800
Chr01	32067792	G	GA	GT:AD:DP:GQ:PL	1/1:0,34:34:99:1048,101,0	Potri.001G314800
Chr01	32089368	CT	C	GT:AD:DP:GQ:PL	1/1:0,33:33:99:1079,100,0	Potri.001G315200
Chr01	32109845	A	ACT	GT:AD:DP:GQ:PL	1/1:0,6:6:17:269,17,0	null
Chr01	32122365	GC	G	GT:AD:DP:GQ:PL	1/1:0,17:17:49:753,49,0	null
Chr01	32126673	CT	C	GT:AD:DP:GQ:PL	1/1:0,30:30:94:1185,94,0	Potri.001G315600
Chr01	32128797	A	AG	GT:AD:DP:GQ:PL	1/1:0,27:27:99:5929,416,0	Potri.001G315700
Chr01	32128800	C	CA	GT:AD:DP:GQ:PL	1/1:0,27:27:99:5929,416,0	Potri.001G315700
Chr01	32129289	C	CA	GT:AD:DP:GQ:PL	1/1:0,22:22:83:1147,83,0	Potri.001G315700
Chr01	32151915	T	TA	GT:AD:DP:GQ:PL	1/1:0,49:49:99:5168,355,0	Potri.001G315900
Chr01	32152161	C	CA	GT:AD:DP:GQ:PL	1/1:0,22:22:65:855,65,0	Potri.001G315900
Chr01	32153168	GA	G	GT:AD:DP:GQ:PL	1/1:0,50:50:99:2325,157,0	null
Chr01	32175082	GT	G	GT:AD:DP:GQ:PL	1/1:0,7:7:52:745,52,0	Potri.001G316400
Chr01	32200395	T	TTTA	GT:AD:DP:GQ:PL	1/1:0,28:28:88:1306,88,0	Potri.001G316700
Chr01	32229742	C	CG	GT:AD:DP:GQ:PL	1/1:0,9:9:99:2242,156,0	null
Chr01	32229753	A	AT	GT:AD:DP:GQ:PL	1/1:0,10:10:99:2242,156,0	null
Chr01	32232921	T	TC	GT:AD:DP:GQ:PL	1/1:0,15:15:51:725,51,0	Potri.001G317100
Chr01	32244593	GAC	G	GT:AD:DP:GQ:PL	1/1:0,26:26:80:1165,80,0	Potri.001G317200
Chr01	32251743	T	TA	GT:AD:DP:GQ:PL	1/1:0,32:32:99:1535,105,0	Potri.001G317400
Chr01	32261005	GTAA	G	GT:AD:DP:GQ:PL	1/1:0,9:9:29:388,29,0	null
Chr01	32266428	T	TTTAAC	GT:AD:DP:GQ:PL	1/1:0,26:26:75:1160,75,0	Potri.001G317600
Chr01	32273656	C	CT	GT:AD:DP:GQ:PL	1/1:0,31:31:95:1040,95,0	Potri.001G317700
Chr01	32278266	T	TG	GT:AD:DP:GQ:PL	1/1:0,40:40:99:1886,129,0	Potri.001G317700
Chr01	32290621	A	AT	GT:AD:DP:GQ:PL	1/1:0,5:5:15:190,15,0	Potri.001G317900
Chr01	32292002	T	TC	GT:AD:DP:GQ:PL	1/1:0,46:46:99:1841,138,0	Potri.001G317900
Chr01	32294131	C	CT	GT:AD:DP:GQ:PL	1/1:0,27:27:83:1240,83,0	Potri.001G317900
Chr01	32294134	A	AG	GT:AD:DP:GQ:PL	1/1:0,28:28:83:1240,83,0	Potri.001G317900
Chr01	32315684	T	TG	GT:AD:DP:GQ:PL	1/1:0,41:41:99:1735,122,0	null
Chr01	32336372	T	TTA	GT:AD:DP:GQ:PL	1/1:0,44:44:99:2085,139,0	Potri.001G318700
Chr01	32343700	A	AT	GT:AD:DP:GQ:PL	1/1:0,31:31:98:1460,98,0	Potri.001G318800
Chr01	32346568	T	TA	GT:AD:DP:GQ:PL	1/1:0,43:43:99:2053,138,0	Potri.001G318800
Chr01	32347547	A	ACT	GT:AD:DP:GQ:PL	1/1:0,38:38:99:1671,115,0	Potri.001G318800
Chr01	32355058	G	GC	GT:AD:DP:GQ:PL	1/1:0,53:53:99:2422,165,0	null
Chr01	32380800	A	AT	GT:AD:DP:GQ:PL	1/1:0,25:25:75:1010,75,0	Potri.001G319100
Chr01	32451297	AT	A	GT:AD:DP:GQ:PL	1/1:0,22:22:66:825,66,0	Potri.001G319800
Chr01	32483960	T	TC	GT:AD:DP:GQ:PL	1/1:0,48:48:99:1706,144,0	null
Chr01	32485509	C	CAGACT	GT:AD:DP:GQ:PL	1/1:0,39:39:99:2081,138,0	Potri.001G320200
Chr01	32499364	TGG	T	GT:AD:DP:GQ:PL	1/1:0,36:36:99:2077,142,0	Potri.001G320300
Chr01	32500983	T	TC	GT:AD:DP:GQ:PL	1/1:0,44:44:99:1642,131,0	Potri.001G320300
Chr01	32502849	CTTG	C	GT:AD:DP:GQ:PL	1/1:0,34:34:99:2107,150,0	Potri.001G320300
Chr01	32508726	T	TA	GT:AD:DP:GQ:PL	1/1:0,25:25:74:813,74,0	Potri.001G320300
Chr01	32583528	T	TG	GT:AD:DP:GQ:PL	1/1:0,22:22:87:1246,87,0	Potri.001G321100
Chr01	32583710	C	CA	GT:AD:DP:GQ:PL	1/1:0,13:13:39:562,39,0	Potri.001G321100
Chr01	32589447	CCAG	C	GT:AD:DP:GQ:PL	1/1:0,18:18:59:836,59,0	Potri.001G321300
Chr01	32590175	T	TC	GT:AD:DP:GQ:PL	1/1:0,23:23:75:1052,75,0	null
Chr01	32594873	T	TCATC	GT:AD:DP:GQ:PL	1/1:0,32:32:99:2718,190,0	null
Chr01	32598521	T	TAA	GT:AD:DP:GQ:PL	1/1:0,35:35:99:1593,107,0	Potri.001G321600
Chr01	32598641	CAAT	C	GT:AD:DP:GQ:PL	1/1:0,35:35:99:2045,144,0	Potri.001G321600
Chr01	32625179	A	AG	GT:AD:DP:GQ:PL	1/1:0,29:29:96:1315,96,0	Potri.001G321800
Chr01	32627795	G	GGA	GT:AD:DP:GQ:PL	1/1:0,26:26:77:1167,77,0	Potri.001G321800
Chr01	32631483	G	GA	GT:AD:DP:GQ:PL	1/1:0,20:20:62:848,62,0	Potri.001G321800
Chr01	32674575	AG	A	GT:AD:DP:GQ:PL	1/1:0,37:37:99:1384,112,0	Potri.001G322500
Chr01	32675079	TAA	T	GT:AD:DP:GQ:PL	1/1:0,15:15:60:873,60,0	Potri.001G322500
Chr01	32678958	C	CA	GT:AD:DP:GQ:PL	1/1:0,43:43:99:2559,176,0	Potri.001G322500
Chr01	32685610	CT	C	GT:AD:DP:GQ:PL	1/1:0,38:38:99:1246,118,0	Potri.001G322700
Chr01	32709927	C	CT	GT:AD:DP:GQ:PL	1/1:0,48:48:99:1657,147,0	Potri.001G323000
Chr01	32714498	T	TCAATC	GT:AD:DP:GQ:PL	1/1:0,16:16:48:720,48,0	null
Chr01	32728448	G	GC	GT:AD:DP:GQ:PL	1/1:0,24:24:72:1056,72,0	Potri.001G323100
Chr01	32729023	GT	G	GT:AD:DP:GQ:PL	1/1:0,14:14:80:1102,80,0	null
Chr01	32748233	G	GA	GT:AD:DP:GQ:PL	1/1:0,14:14:99:1448,100,0	null
Chr01	32749341	T	TA	GT:AD:DP:GQ:PL	1/1:0,20:20:71:1016,71,0	Potri.001G323400
Chr01	32770488	C	CACG	GT:AD:DP:GQ:PL	1/1:0,27:27:99:1704,125,0	Potri.001G323500
Chr01	32770557	C	CCT	GT:AD:DP:GQ:PL	1/1:0,6:6:1:215,1,0	Potri.001G323500
Chr01	32770573	A	ATTT	GT:AD:DP:GQ:PL	1/1:0,6:6:1:215,1,0	Potri.001G323500
Chr01	32782001	A	AT	GT:AD:DP:GQ:PL	1/1:0,6:6:21:302,21,0	Potri.001G323700
Chr01	32816370	A	AT	GT:AD:DP:GQ:PL	1/1:0,35:35:99:1173,104,0	Potri.001G324200
Chr01	32822027	ACT	A	GT:AD:DP:GQ:PL	1/1:0,25:25:77:1112,77,0	Potri.001G324300
Chr01	32840869	C	CCTT	GT:AD:DP:GQ:PL	1/1:0,16:16:46:704,46,0	Potri.001G324400
Chr01	32850891	AATC	A	GT:AD:DP:GQ:PL	1/1:0,16:16:50:723,50,0	null
Chr01	32907973	T	TCATG	GT:AD:DP:GQ:PL	1/1:0,23:23:99:1789,116,0	null
Chr01	32921843	C	CGAA	GT:AD:DP:GQ:PL	1/1:0,0:0:99:1364,100,0	null
Chr01	32963640	G	GA	GT:AD:DP:GQ:PL	1/1:0,21:21:69:1010,69,0	Potri.001G325700
Chr01	32964167	A	AT	GT:AD:DP:GQ:PL	1/1:0,17:17:99:2070,144,0	Potri.001G325700
Chr01	32970662	CGTTGA	C	GT:AD:DP:GQ:PL	1/1:0,18:18:83:1141,83,0	null
Chr01	32986453	GT	G	GT:AD:DP:GQ:PL	1/1:0,25:25:76:794,76,0	null
Chr01	32987313	C	CT	GT:AD:DP:GQ:PL	1/1:0,5:5:15:202,15,0	null
Chr01	33039915	A	AT	GT:AD:DP:GQ:PL	1/1:0,57:57:99:1856,171,0	Potri.001G326400
Chr01	33047993	T	TC	GT:AD:DP:GQ:PL	1/1:0,39:39:99:1908,131,0	Potri.001G326500
Chr01	33083765	T	TCTTGA	GT:AD:DP:GQ:PL	1/1:0,9:9:36:548,36,0	Potri.001G326700
Chr01	33089036	A	ATT	GT:AD:DP:GQ:PL	1/1:0,18:18:61:893,61,0	Potri.001G326700
Chr01	33108027	T	TA	GT:AD:DP:GQ:PL	1/1:0,31:31:95:1431,95,0	Potri.001G327000
Chr01	33127508	C	CT	GT:AD:DP:GQ:PL	1/1:0,19:19:12:835,12,0	null
Chr01	33133761	AAATT	A	GT:AD:DP:GQ:PL	1/1:0,25:25:77:1115,77,0	null
Chr01	33134786	C	CT	GT:AD:DP:GQ:PL	1/1:0,23:23:68:774,68,0	null
Chr01	33138702	C	CT	GT:AD:DP:GQ:PL	1/1:0,47:47:99:1613,144,0	null
Chr01	33200598	A	AGC	GT:AD:DP:GQ:PL	1/1:0,44:44:99:6800,477,0	Potri.001G327800
Chr01	33212649	TA	T	GT:AD:DP:GQ:PL	1/1:0,17:17:52:587,52,0	Potri.001G328000
Chr01	33284690	GTA	G	GT:AD:DP:GQ:PL	1/1:0,38:38:99:1683,116,0	Potri.001G328600
Chr01	33293540	G	GA	GT:AD:DP:GQ:PL	1/1:0,19:19:57:623,57,0	null
Chr01	33300470	GC	G	GT:AD:DP:GQ:PL	1/1:0,36:36:99:1413,109,0	Potri.001G329000
Chr01	33301237	T	TA	GT:AD:DP:GQ:PL	1/1:0,22:22:87:1236,87,0	Potri.001G329000
Chr01	33338455	G	GGTT	GT:AD:DP:GQ:PL	1/1:0,25:25:99:1646,111,0	Potri.001G329600
Chr01	33367599	A	AT	GT:AD:DP:GQ:PL	1/1:0,48:48:99:2030,146,0	Potri.001G330100
Chr01	33443885	C	CT	GT:AD:DP:GQ:PL	1/1:0,33:33:99:1090,99,0	Potri.001G330800
Chr01	33450223	T	TGTA	GT:AD:DP:GQ:PL	1/1:0,27:27:82:1240,82,0	Potri.001G330900
Chr01	33470081	TA	T	GT:AD:DP:GQ:PL	1/1:0,55:55:99:2053,166,0	Potri.001G331200
Chr01	33471514	TA	T	GT:AD:DP:GQ:PL	1/1:0,33:33:99:1552,106,0	Potri.001G331200
Chr01	33474969	CT	C	GT:AD:DP:GQ:PL	1/1:0,32:32:99:1716,118,0	Potri.001G331200
Chr01	33522822	G	GTTC	GT:AD:DP:GQ:PL	1/1:0,26:26:99:1508,103,0	Potri.001G331600
Chr01	33530078	TCC	T	GT:AD:DP:GQ:PL	1/1:0,30:30:99:1724,119,0	Potri.001G331700
Chr01	33541556	G	GA	GT:AD:DP:GQ:PL	1/1:0,46:46:99:1452,137,0	Potri.001G331800
Chr01	33541738	G	GAA	GT:AD:DP:GQ:PL	1/1:0,53:53:99:2364,158,0	Potri.001G331800
Chr01	33551798	GTGTA	G	GT:AD:DP:GQ:PL	1/1:0,33:33:99:1479,102,0	Potri.001G331900
Chr01	33572163	CAGT	C	GT:AD:DP:GQ:PL	1/1:0,42:42:99:1885,129,0	Potri.001G332300
Chr01	33572565	A	AG	GT:AD:DP:GQ:PL	1/1:0,16:16:60:873,60,0	Potri.001G332300
Chr01	33657698	A	AT	GT:AD:DP:GQ:PL	1/1:0,35:35:99:3121,217,0	Potri.001G333300
Chr01	33665811	A	AG	GT:AD:DP:GQ:PL	1/1:0,29:29:87:1033,87,0	Potri.001G333400
Chr01	33669727	C	CT	GT:AD:DP:GQ:PL	1/1:0,21:21:90:1292,90,0	null
Chr01	33673063	G	GT	GT:AD:DP:GQ:PL	1/1:0,24:24:81:1170,81,0	Potri.001G333500
Chr01	33729394	A	AG	GT:AD:DP:GQ:PL	1/1:0,12:12:63:899,63,0	Potri.001G334000
Chr01	33730852	A	AAT	GT:AD:DP:GQ:PL	1/1:0,39:39:99:1818,122,0	Potri.001G334000
Chr01	33735898	G	GA	GT:AD:DP:GQ:PL	1/1:0,29:29:99:2493,176,0	Potri.001G334100
Chr01	33739633	A	AC	GT:AD:DP:GQ:PL	1/1:0,38:38:99:1418,113,0	Potri.001G334200
Chr01	33804930	C	CT	GT:AD:DP:GQ:PL	1/1:0,41:41:99:2079,141,0	Potri.001G334800
Chr01	33807493	C	CT	GT:AD:DP:GQ:PL	1/1:0,38:38:99:1603,114,0	Potri.001G334800
Chr01	33821190	A	AC	GT:AD:DP:GQ:PL	1/1:0,47:47:99:2429,174,0	Potri.001G334900
Chr01	33821522	T	TAAAA	GT:AD:DP:GQ:PL	1/1:0,41:41:99:1927,125,0	Potri.001G334900
Chr01	33822832	T	TG	GT:AD:DP:GQ:PL	1/1:0,34:34:99:1104,101,0	Potri.001G334900
Chr01	33822915	TA	T	GT:AD:DP:GQ:PL	1/1:0,25:25:76:1126,76,0	Potri.001G334900
Chr01	33823605	TA	T	GT:AD:DP:GQ:PL	1/1:0,40:40:99:1379,121,0	Potri.001G334900
Chr01	33824298	C	CAA	GT:AD:DP:GQ:PL	1/1:0,29:29:86:1250,86,0	Potri.001G334900
Chr01	33831054	G	GT	GT:AD:DP:GQ:PL	1/1:0,30:30:89:1197,89,0	Potri.001G335000
Chr01	33835772	G	GC	GT:AD:DP:GQ:PL	1/1:1,25:26:52:1167,52,0	Potri.001G335000
Chr01	33845246	TTA	T	GT:AD:DP:GQ:PL	1/1:0,14:14:42:619,42,0	null
Chr01	33900114	A	AAT	GT:AD:DP:GQ:PL	1/1:0,39:39:99:1718,116,0	Potri.001G335800
Chr01	33943746	G	GA	GT:AD:DP:GQ:PL	1/1:0,42:42:99:2384,162,0	Potri.001G336300
Chr01	33944570	G	GA	GT:AD:DP:GQ:PL	1/1:0,40:40:99:1495,119,0	Potri.001G336300
Chr01	33974230	G	GA	GT:AD:DP:GQ:PL	1/1:0,31:31:99:1969,136,0	null
Chr01	33975897	A	AAAG	GT:AD:DP:GQ:PL	1/1:0,39:39:99:3182,218,0	Potri.001G336600
Chr01	34017281	GCTT	G	GT:AD:DP:GQ:PL	1/1:0,15:15:51:709,51,0	Potri.001G336800
Chr01	34030782	G	GA	GT:AD:DP:GQ:PL	1/1:0,14:14:85:1070,85,0	Potri.001G336900
Chr01	34031850	A	AATC	GT:AD:DP:GQ:PL	1/1:0,37:37:99:1786,121,0	Potri.001G336900
Chr01	34049671	T	TA	GT:AD:DP:GQ:PL	1/1:0,61:61:99:2450,183,0	Potri.001G337200
Chr01	34112874	C	CT	GT:AD:DP:GQ:PL	1/1:0,49:49:99:2220,150,0	Potri.001G337700
Chr01	34125505	C	CA	GT:AD:DP:GQ:PL	1/1:0,23:23:69:725,69,0	null
Chr01	34160686	A	AT	GT:AD:DP:GQ:PL	1/1:0,34:34:99:1075,102,0	Potri.001G338000
Chr01	34198180	C	CA	GT:AD:DP:GQ:PL	1/1:0,10:10:30:403,30,0	Potri.001G338300
Chr01	34217538	CATAT	C	GT:AD:DP:GQ:PL	1/1:0,14:14:45:636,45,0	null
Chr01	34351127	T	TTA	GT:AD:DP:GQ:PL	1/1:0,39:39:99:2705,163,0	Potri.001G339900
Chr01	34547201	GA	G	GT:AD:DP:GQ:PL	1/1:0,31:31:99:1776,124,0	Potri.001G340800
Chr01	34597050	CT	C	GT:AD:DP:GQ:PL	1/1:0,35:35:99:1472,124,0	Potri.001G341100
Chr01	34624691	C	CG	GT:AD:DP:GQ:PL	1/1:0,45:45:99:2487,171,0	Potri.001G341400
Chr01	34624971	CA	C	GT:AD:DP:GQ:PL	1/1:0,39:39:99:1791,138,0	Potri.001G341400
Chr01	34625143	A	AGG	GT:AD:DP:GQ:PL	1/1:0,45:45:99:2110,140,0	Potri.001G341400
Chr01	34627595	C	CT	GT:AD:DP:GQ:PL	1/1:0,25:25:99:1454,101,0	Potri.001G341400
Chr01	34629743	C	CAAGG	GT:AD:DP:GQ:PL	1/1:0,14:14:40:626,40,0	Potri.001G341400
Chr01	34630899	A	AG	GT:AD:DP:GQ:PL	1/1:0,48:48:99:2167,147,0	Potri.001G341400
Chr01	34666151	T	TA	GT:AD:DP:GQ:PL	1/1:0,33:33:99:2137,152,0	Potri.001G341700
Chr01	34687946	T	TC	GT:AD:DP:GQ:PL	1/1:0,41:41:99:1526,123,0	Potri.001G341900
Chr01	34688043	C	CAT	GT:AD:DP:GQ:PL	1/1:0,28:28:83:1245,83,0	Potri.001G341900
Chr01	34691907	C	CATTA	GT:AD:DP:GQ:PL	1/1:0,51:51:99:2319,153,0	Potri.001G341900
Chr01	34693160	A	ATC	GT:AD:DP:GQ:PL	1/1:0,42:42:99:1919,128,0	Potri.001G341900
Chr01	34712712	TGGC	T	GT:AD:DP:GQ:PL	1/1:0,23:23:70:1012,70,0	Potri.001G342000
Chr01	34723323	G	GT	GT:AD:DP:GQ:PL	1/1:0,19:19:66:978,66,0	Potri.001G342100
Chr01	34749716	A	AT	GT:AD:DP:GQ:PL	1/1:0,19:19:57:619,57,0	Potri.001G342300
Chr01	34749798	C	CAT	GT:AD:DP:GQ:PL	1/1:0,21:21:62:927,62,0	Potri.001G342300
Chr01	34750653	CA	C	GT:AD:DP:GQ:PL	1/1:0,37:37:99:1751,119,0	Potri.001G342300
Chr01	34784031	GTTAA	G	GT:AD:DP:GQ:PL	1/1:0,19:19:59:852,59,0	Potri.001G342700
Chr01	34831817	A	AT	GT:AD:DP:GQ:PL	1/1:0,20:20:65:878,65,0	Potri.001G343100
Chr01	34836272	A	AC	GT:AD:DP:GQ:PL	1/1:0,40:40:99:1734,123,0	Potri.001G343100
Chr01	34837193	C	CA	GT:AD:DP:GQ:PL	1/1:0,28:28:83:1043,83,0	Potri.001G343100
Chr01	34840454	C	CAAGT	GT:AD:DP:GQ:PL	1/1:0,48:48:99:2306,156,0	Potri.001G343200
Chr01	34845856	TA	T	GT:AD:DP:GQ:PL	1/1:0,11:11:91:1218,91,0	null
Chr01	34881345	T	TA	GT:AD:DP:GQ:PL	1/1:0,7:7:21:315,21,0	null
Chr01	34884525	C	CT	GT:AD:DP:GQ:PL	1/1:0,35:35:99:1415,105,0	Potri.001G343600
Chr01	34926393	C	CA	GT:AD:DP:GQ:PL	1/1:0,51:51:99:3494,240,0	Potri.001G343900
Chr01	34939187	T	TTAA	GT:AD:DP:GQ:PL	1/1:0,19:19:83:1213,83,0	Potri.001G344000
Chr01	34947916	GATGA	G	GT:AD:DP:GQ:PL	1/1:0,33:33:99:5208,350,0	null
Chr01	34951263	AT	A	GT:AD:DP:GQ:PL	1/1:0,14:14:43:431,43,0	Potri.001G344100
Chr01	34974477	GC	G	GT:AD:DP:GQ:PL	1/1:0,30:30:91:1114,91,0	null
Chr01	34976593	CAT	C	GT:AD:DP:GQ:PL	1/1:0,34:34:99:1520,104,0	Potri.001G344200
Chr01	35004149	AGC	A	GT:AD:DP:GQ:PL	1/1:0,13:13:40:587,40,0	Potri.001G344700
Chr01	35012587	GT	G	GT:AD:DP:GQ:PL	1/1:0,11:11:34:379,34,0	Potri.001G344900
Chr01	35029465	T	TTG	GT:AD:DP:GQ:PL	1/1:1,34:35:84:1653,84,0	Potri.001G345100
Chr01	35031364	T	TA	GT:AD:DP:GQ:PL	1/1:0,23:23:90:1299,90,0	Potri.001G345100
Chr01	35098576	G	GA	GT:AD:DP:GQ:PL	1/1:0,44:44:99:1563,131,0	Potri.001G345500
Chr01	35099198	TA	T	GT:AD:DP:GQ:PL	1/1:0,27:27:82:842,82,0	Potri.001G345500
Chr01	35099229	TAG	T	GT:AD:DP:GQ:PL	1/1:0,26:26:80:1168,80,0	Potri.001G345500
Chr01	35112029	A	AC	GT:AD:DP:GQ:PL	1/1:0,22:22:65:767,65,0	null
Chr01	35148395	CA	C	GT:AD:DP:GQ:PL	1/1:0,14:14:49:687,49,0	null
Chr01	35168840	GAAAA	G	GT:AD:DP:GQ:PL	1/1:0,21:21:99:1668,151,0	Potri.001G345900
Chr01	35169365	A	AT	GT:AD:DP:GQ:PL	1/1:0,35:35:99:1414,105,0	Potri.001G345900
Chr01	35195195	T	TTA	GT:AD:DP:GQ:PL	1/1:0,49:49:99:2269,126,0	Potri.001G346000
Chr01	35237546	G	GA	GT:AD:DP:GQ:PL	1/1:0,28:28:99:1399,100,0	Potri.001G346600
Chr01	35256296	A	AAAT	GT:AD:DP:GQ:PL	1/1:0,15:15:43:653,43,0	Potri.001G346800
Chr01	35316040	C	CCTTGG	GT:AD:DP:GQ:PL	1/1:0,37:37:99:1783,115,0	Potri.001G347100
Chr01	35317197	TAA	T	GT:AD:DP:GQ:PL	1/1:0,27:27:82:1217,82,0	Potri.001G347100
Chr01	35320796	GCT	G	GT:AD:DP:GQ:PL	1/1:0,22:22:67:928,67,0	Potri.001G347200
Chr01	35330684	AG	A	GT:AD:DP:GQ:PL	1/1:0,26:26:79:975,79,0	Potri.001G347300
Chr01	35345461	G	GT	GT:AD:DP:GQ:PL	1/1:0,36:36:99:1718,116,0	null
Chr01	35352641	T	TC	GT:AD:DP:GQ:PL	1/1:0,308:308:99:12593,971,0	null
Chr01	35353370	A	ACT	GT:AD:DP:GQ:PL	1/1:0,32:32:94:1389,94,0	Potri.001G347800
Chr01	35409626	G	GA	GT:AD:DP:GQ:PL	1/1:0,41:41:99:1872,125,0	Potri.001G348200
Chr01	35411421	G	GCA	GT:AD:DP:GQ:PL	1/1:0,43:43:99:1931,127,0	Potri.001G348200
Chr01	35427577	A	AT	GT:AD:DP:GQ:PL	1/1:0,20:20:61:707,61,0	Potri.001G348400
Chr01	35428792	GT	G	GT:AD:DP:GQ:PL	1/1:0,39:39:99:2180,151,0	Potri.001G348400
Chr01	35433620	AT	A	GT:AD:DP:GQ:PL	1/1:0,46:46:99:1721,139,0	Potri.001G348500
Chr01	35474137	A	ATT	GT:AD:DP:GQ:PL	1/1:0,26:26:99:2775,187,0	Potri.001G348700
Chr01	35514938	CTGA	C	GT:AD:DP:GQ:PL	1/1:0,8:8:32:431,32,0	null
Chr01	35520591	G	GCTAC	GT:AD:DP:GQ:PL	1/1:0,15:15:48:759,48,0	Potri.001G349000
Chr01	35542537	T	TTA	GT:AD:DP:GQ:PL	1/1:0,53:53:99:2307,158,0	Potri.001G349100
Chr01	35578646	GT	G	GT:AD:DP:GQ:PL	1/1:0,30:30:99:1600,112,0	Potri.001G349300
Chr01	35585124	CA	C	GT:AD:DP:GQ:PL	1/1:0,24:24:73:895,73,0	Potri.001G349300
Chr01	35586597	AGT	A	GT:AD:DP:GQ:PL	1/1:0,9:9:28:408,28,0	Potri.001G349300
Chr01	35588384	C	CT	GT:AD:DP:GQ:PL	1/1:0,25:25:74:793,74,0	Potri.001G349300
Chr01	35595461	CT	C	GT:AD:DP:GQ:PL	1/1:0,58:58:99:2164,176,0	Potri.001G349400
Chr01	35598263	GA	G	GT:AD:DP:GQ:PL	1/1:0,45:45:99:1605,136,0	Potri.001G349400
Chr01	35602303	G	GC	GT:AD:DP:GQ:PL	1/1:0,28:28:84:1254,84,0	Potri.001G349500
Chr01	35631574	C	CAT	GT:AD:DP:GQ:PL	1/1:0,39:39:99:1741,113,0	Potri.001G349800
Chr01	35631596	T	TTGAA	GT:AD:DP:GQ:PL	1/1:0,37:37:99:2518,169,0	Potri.001G349800
Chr01	35648749	G	GC	GT:AD:DP:GQ:PL	1/1:0,23:23:99:1318,99,0	Potri.001G350000
Chr01	35662966	AG	A	GT:AD:DP:GQ:PL	1/1:0,43:43:99:1611,130,0	Potri.001G350100
Chr01	35686090	T	TTG	GT:AD:DP:GQ:PL	1/1:0,28:28:99:2019,137,0	Potri.001G350200
Chr01	35688978	C	CG	GT:AD:DP:GQ:PL	1/1:0,30:30:92:1096,92,0	Potri.001G350200
Chr01	35689141	G	GA	GT:AD:DP:GQ:PL	1/1:0,35:35:99:1410,105,0	Potri.001G350200
Chr01	35699307	T	TCCGC	GT:AD:DP:GQ:PL	1/1:0,37:37:99:1858,122,0	null
Chr01	35739094	GATCCT	G	GT:AD:DP:GQ:PL	1/1:0,30:30:99:1706,128,0	Potri.001G350700
Chr01	35743762	C	CCTT	GT:AD:DP:GQ:PL	1/1:0,31:31:93:1392,93,0	Potri.001G350700
Chr01	35750837	G	GA	GT:AD:DP:GQ:PL	1/1:0,38:38:99:1913,129,0	Potri.001G350700
Chr01	35759590	A	AG	GT:AD:DP:GQ:PL	1/1:0,38:38:99:3574,246,0	Potri.001G350800
Chr01	35760812	T	TC	GT:AD:DP:GQ:PL	1/1:0,32:32:99:1978,131,0	Potri.001G350800
Chr01	35764917	G	GTA	GT:AD:DP:GQ:PL	1/1:0,27:27:79:1199,79,0	Potri.001G350800
Chr01	35779711	T	TG	GT:AD:DP:GQ:PL	1/1:0,43:43:99:1728,129,0	Potri.001G350900
Chr01	35785432	T	TC	GT:AD:DP:GQ:PL	1/1:0,14:14:98:1447,98,0	Potri.001G351000
Chr01	35842622	AT	A	GT:AD:DP:GQ:PL	1/1:0,41:41:99:2196,151,0	Potri.001G351200
Chr01	35862573	G	GTCC	GT:AD:DP:GQ:PL	1/1:0,40:40:99:1794,117,0	Potri.001G351400
Chr01	35904462	C	CAA	GT:AD:DP:GQ:PL	1/1:0,13:13:39:584,39,0	Potri.001G351800
Chr01	35980466	TAA	T	GT:AD:DP:GQ:PL	1/1:0,17:17:98:1372,98,0	Potri.001G352300
Chr01	36060914	CTTAT	C	GT:AD:DP:GQ:PL	1/1:0,29:29:99:2111,149,0	Potri.001G352500
Chr01	36067957	GT	G	GT:AD:DP:GQ:PL	1/1:0,25:25:76:955,76,0	Potri.001G352600
Chr01	36068701	CA	C	GT:AD:DP:GQ:PL	1/1:0,14:14:43:631,43,0	Potri.001G352600
Chr01	36095963	G	GC	GT:AD:DP:GQ:PL	1/1:0,31:31:99:1851,127,0	Potri.001G352900
Chr01	36123288	TA	T	GT:AD:DP:GQ:PL	1/1:1,49:50:77:2220,77,0	null
Chr01	36139605	T	TA	GT:AD:DP:GQ:PL	1/1:0,32:32:99:2390,168,0	Potri.001G353700
Chr01	36145745	G	GA	GT:AD:DP:GQ:PL	1/1:0,27:27:84:940,84,0	Potri.001G353700
Chr01	36146660	C	CCT	GT:AD:DP:GQ:PL	1/1:0,21:21:62:943,62,0	Potri.001G353700
Chr01	36154006	C	CA	GT:AD:DP:GQ:PL	1/1:0,31:31:92:1040,92,0	Potri.001G353800
Chr01	36157814	T	TG	GT:AD:DP:GQ:PL	1/1:0,32:32:95:1284,95,0	Potri.001G353800
Chr01	36177598	T	TC	GT:AD:DP:GQ:PL	1/1:0,32:32:99:3032,214,0	Potri.001G354000
Chr01	36221014	C	CT	GT:AD:DP:GQ:PL	1/1:0,21:21:63:927,63,0	null
Chr01	36275804	GTT	G	GT:AD:DP:GQ:PL	1/1:0,32:32:98:1341,98,0	Potri.001G355000
Chr01	36332738	GAAC	G	GT:AD:DP:GQ:PL	1/1:0,22:22:76:1108,76,0	Potri.001G355500
Chr01	36455717	A	AT	GT:AD:DP:GQ:PL	1/1:0,26:26:99:1883,126,0	Potri.001G356200
Chr01	36514755	GT	G	GT:AD:DP:GQ:PL	1/1:0,33:33:99:1030,100,0	Potri.001G356700
Chr01	36515920	A	AG	GT:AD:DP:GQ:PL	1/1:0,33:33:99:1567,108,0	Potri.001G356700
Chr01	36520380	T	TC	GT:AD:DP:GQ:PL	1/1:0,43:43:99:2104,144,0	Potri.001G356700
Chr01	36522826	A	ATTG	GT:AD:DP:GQ:PL	1/1:0,53:53:99:2417,159,0	Potri.001G356700
Chr01	36524394	C	CA	GT:AD:DP:GQ:PL	1/1:0,37:37:99:1770,123,0	Potri.001G356700
Chr01	36550379	G	GT	GT:AD:DP:GQ:PL	1/1:0,29:29:96:1347,96,0	Potri.001G356900
Chr01	36577986	A	AT	GT:AD:DP:GQ:PL	1/1:0,35:35:99:2143,147,0	Potri.001G357000
Chr01	36586999	G	GT	GT:AD:DP:GQ:PL	1/1:0,14:14:42:629,42,0	Potri.001G357100
Chr01	36634525	TCA	T	GT:AD:DP:GQ:PL	1/1:0,19:19:99:4845,328,0	null
Chr01	36636668	T	TG	GT:AD:DP:GQ:PL	1/1:0,23:23:99:1370,99,0	Potri.001G357600
Chr01	36639077	T	TA	GT:AD:DP:GQ:PL	1/1:0,42:42:99:1334,126,0	Potri.001G357600
Chr01	36663594	C	CA	GT:AD:DP:GQ:PL	1/1:0,27:27:80:857,80,0	Potri.001G357700
Chr01	36667740	TC	T	GT:AD:DP:GQ:PL	1/1:0,17:17:99:4682,320,0	Potri.001G357700
Chr01	36667746	C	CA	GT:AD:DP:GQ:PL	1/1:0,18:18:99:4682,320,0	Potri.001G357700
Chr01	36694504	A	AC	GT:AD:DP:GQ:PL	1/1:0,10:10:39:585,39,0	null
Chr01	36705259	CA	C	GT:AD:DP:GQ:PL	1/1:0,32:32:97:1143,97,0	Potri.001G357800
Chr01	36738043	A	AT	GT:AD:DP:GQ:PL	1/1:0,26:26:96:1164,96,0	Potri.001G357900
Chr01	36773330	GC	G	GT:AD:DP:GQ:PL	1/1:0,79:79:99:8176,567,0	Potri.001G358300
Chr01	36791762	T	TTGC	GT:AD:DP:GQ:PL	1/1:0,42:42:99:3116,217,0	Potri.001G358400
Chr01	36792888	T	TTA	GT:AD:DP:GQ:PL	1/1:0,14:14:55:968,55,0	Potri.001G358400
Chr01	36798366	A	AT	GT:AD:DP:GQ:PL	1/1:0,23:23:77:1123,77,0	Potri.001G358400
Chr01	36800593	GA	G	GT:AD:DP:GQ:PL	1/1:0,26:26:91:1334,91,0	Potri.001G358400
Chr01	36801125	A	AT	GT:AD:DP:GQ:PL	1/1:0,42:42:99:1881,135,0	Potri.001G358400
Chr01	36838004	G	GTC	GT:AD:DP:GQ:PL	1/1:0,44:44:99:2197,149,0	Potri.001G358600
Chr01	36878525	C	CG	GT:AD:DP:GQ:PL	1/1:0,18:18:66:909,66,0	Potri.001G358800
Chr01	36893010	GC	G	GT:AD:DP:GQ:PL	1/1:0,39:39:99:1756,118,0	Potri.001G358900
Chr01	36914443	CA	C	GT:AD:DP:GQ:PL	1/1:0,25:25:76:891,76,0	Potri.001G359000
Chr01	36940607	AT	A	GT:AD:DP:GQ:PL	1/1:0,30:30:99:3453,238,0	Potri.001G359200
Chr01	36941324	GCC	G	GT:AD:DP:GQ:PL	1/1:0,28:28:96:1436,96,0	Potri.001G359200
Chr01	36941327	TC	T	GT:AD:DP:GQ:PL	1/1:0,28:28:96:1436,96,0	Potri.001G359200
Chr01	36944912	AT	A	GT:AD:DP:GQ:PL	1/1:0,16:16:87:1145,87,0	Potri.001G359200
Chr01	36968399	T	TTCA	GT:AD:DP:GQ:PL	1/1:0,21:21:74:1087,74,0	Potri.001G359300
Chr01	36981536	T	TA	GT:AD:DP:GQ:PL	1/1:0,36:36:99:1211,108,0	Potri.001G359400
Chr01	37003913	C	CA	GT:AD:DP:GQ:PL	1/1:0,33:33:99:1498,102,0	Potri.001G359700
Chr01	37095041	CG	C	GT:AD:DP:GQ:PL	1/1:0,40:40:99:1426,121,0	Potri.001G360200
Chr01	37100063	C	CA	GT:AD:DP:GQ:PL	1/1:0,19:19:99:2224,150,0	null
Chr01	37312698	AT	A	GT:AD:DP:GQ:PL	1/1:0,19:19:61:874,61,0	Potri.001G361200
Chr01	37369467	CT	C	GT:AD:DP:GQ:PL	1/1:0,42:42:99:1448,127,0	Potri.001G361600
Chr01	37370825	TGTTC	T	GT:AD:DP:GQ:PL	1/1:0,23:23:82:1121,82,0	Potri.001G361600
Chr01	37400392	CA	C	GT:AD:DP:GQ:PL	1/1:0,34:34:99:2791,196,0	Potri.001G361700
Chr01	37423849	C	CTT	GT:AD:DP:GQ:PL	1/1:0,45:45:99:2642,179,0	Potri.001G361900
Chr01	37430391	T	TAA	GT:AD:DP:GQ:PL	1/1:1,39:40:95:1802,95,0	Potri.001G362100
Chr01	37935561	CAT	C	GT:AD:DP:GQ:PL	1/1:0,13:13:99:2186,158,0	null
Chr01	37938091	CT	C	GT:AD:DP:GQ:PL	1/1:0,56:56:99:2630,187,0	null
Chr01	37945262	T	TG	GT:AD:DP:GQ:PL	1/1:0,39:39:99:5623,382,0	Potri.001G366700
Chr01	37985197	A	ATT	GT:AD:DP:GQ:PL	1/1:0,26:26:76:1166,76,0	Potri.001G367000
Chr01	37996795	C	CTT	GT:AD:DP:GQ:PL	1/1:0,20:20:59:897,59,0	Potri.001G367200
Chr01	37998976	TTG	T	GT:AD:DP:GQ:PL	1/1:0,44:44:99:3670,253,0	null
Chr01	38034889	T	TC	GT:AD:DP:GQ:PL	1/1:0,27:27:90:1304,90,0	Potri.001G367800
Chr01	38084047	TG	T	GT:AD:DP:GQ:PL	1/1:0,37:37:99:1450,112,0	Potri.001G367900
Chr01	38085786	A	AT	GT:AD:DP:GQ:PL	1/1:0,21:21:66:884,66,0	Potri.001G368000
Chr01	38087278	TG	T	GT:AD:DP:GQ:PL	1/1:0,42:42:99:2109,178,0	Potri.001G368000
Chr01	38122905	C	CCTTTT	GT:AD:DP:GQ:PL	1/1:0,27:27:77:1206,77,0	Potri.001G368100
Chr01	38125448	A	ACT	GT:AD:DP:GQ:PL	1/1:0,43:43:99:1878,122,0	Potri.001G368100
Chr01	38129086	TTA	T	GT:AD:DP:GQ:PL	1/1:0,26:26:86:1249,86,0	Potri.001G368100
Chr01	38177988	C	CT	GT:AD:DP:GQ:PL	1/1:0,24:24:96:1400,96,0	Potri.001G368400
Chr01	38180069	C	CT	GT:AD:DP:GQ:PL	1/1:0,28:28:85:1000,85,0	Potri.001G368500
Chr01	38185210	A	AT	GT:AD:DP:GQ:PL	1/1:0,36:36:99:1451,108,0	Potri.001G368500
Chr01	38186196	C	CA	GT:AD:DP:GQ:PL	1/1:0,53:53:99:2517,171,0	Potri.001G368500
Chr01	38187068	CT	C	GT:AD:DP:GQ:PL	1/1:0,28:28:94:1442,94,0	Potri.001G368500
Chr01	38187071	TGG	T	GT:AD:DP:GQ:PL	1/1:0,28:28:94:1442,94,0	Potri.001G368500
Chr01	38187076	TGC	T	GT:AD:DP:GQ:PL	1/1:0,29:29:94:1442,94,0	Potri.001G368500
Chr01	38281840	G	GTGTTT	GT:AD:DP:GQ:PL	1/1:0,35:35:99:1828,123,0	null
Chr01	38291184	T	TGAA	GT:AD:DP:GQ:PL	1/1:0,11:11:31:480,31,0	Potri.001G369000
Chr01	38298486	A	AT	GT:AD:DP:GQ:PL	1/1:0,12:12:99:1745,117,0	Potri.001G369100
Chr01	38300922	AAT	A	GT:AD:DP:GQ:PL	1/1:0,30:30:99:1703,118,0	Potri.001G369100
Chr01	38334402	C	CA	GT:AD:DP:GQ:PL	1/1:0,19:19:66:978,66,0	Potri.001G369400
Chr01	38371571	C	CT	GT:AD:DP:GQ:PL	1/1:0,18:18:73:1051,73,0	Potri.001G369600
Chr01	38398709	T	TCCG	GT:AD:DP:GQ:PL	1/1:0,52:52:99:4729,319,0	Potri.001G370000
Chr01	38413809	C	CAAG	GT:AD:DP:GQ:PL	1/1:0,12:12:31:530,31,0	Potri.001G370100
Chr01	38470745	A	AATT	GT:AD:DP:GQ:PL	1/1:0,34:34:99:1525,100,0	Potri.001G370500
Chr01	38483256	A	ATCT	GT:AD:DP:GQ:PL	1/1:0,35:35:99:1954,130,0	Potri.001G370700
Chr01	38533126	G	GT	GT:AD:DP:GQ:PL	1/1:0,16:16:48:569,48,0	Potri.001G371500
Chr01	38578892	G	GA	GT:AD:DP:GQ:PL	1/1:0,42:42:99:1644,128,0	Potri.001G372000
Chr01	38580986	C	CA	GT:AD:DP:GQ:PL	1/1:0,27:27:82:1193,82,0	Potri.001G372000
Chr01	38605844	A	ACAT	GT:AD:DP:GQ:PL	1/1:0,15:15:44:672,44,0	Potri.001G372100
Chr01	38639738	T	TA	GT:AD:DP:GQ:PL	1/1:0,26:26:85:1326,85,0	null
Chr01	38645976	C	CTATCA	GT:AD:DP:GQ:PL	1/1:0,12:12:33:533,33,0	Potri.001G372200
Chr01	38647825	T	TTCAGA	GT:AD:DP:GQ:PL	1/1:0,40:40:99:2698,186,0	Potri.001G372300
Chr01	38648736	GT	G	GT:AD:DP:GQ:PL	1/1:0,17:17:52:588,52,0	Potri.001G372300
Chr01	38649886	T	TA	GT:AD:DP:GQ:PL	1/1:0,41:41:99:2110,144,0	Potri.001G372300
Chr01	38651924	TA	T	GT:AD:DP:GQ:PL	1/1:0,44:44:99:1582,140,0	Potri.001G372300
Chr01	38652089	T	TC	GT:AD:DP:GQ:PL	1/1:0,34:34:99:1451,109,0	Potri.001G372300
Chr01	38652358	T	TA	GT:AD:DP:GQ:PL	1/1:0,54:54:99:1782,164,0	Potri.001G372300
Chr01	38679992	T	TC	GT:AD:DP:GQ:PL	1/1:0,31:31:91:1390,91,0	Potri.001G372600
Chr01	38688178	T	TC	GT:AD:DP:GQ:PL	1/1:0,33:33:99:1167,99,0	null
Chr01	38689083	A	AC	GT:AD:DP:GQ:PL	1/1:0,38:38:99:1636,119,0	Potri.001G372700
Chr01	38762300	A	ACT	GT:AD:DP:GQ:PL	1/1:0,25:25:84:1261,84,0	Potri.001G373200
Chr01	38801038	AGATT	A	GT:AD:DP:GQ:PL	1/1:0,30:30:96:1401,96,0	Potri.001G373500
Chr01	38803039	G	GA	GT:AD:DP:GQ:PL	1/1:0,13:13:39:486,39,0	Potri.001G373500
Chr01	38829998	TC	T	GT:AD:DP:GQ:PL	1/1:0,26:26:79:1171,79,0	Potri.001G373700
Chr01	38831443	TG	T	GT:AD:DP:GQ:PL	1/1:0,34:34:99:1214,103,0	Potri.001G373700
Chr01	38858777	CA	C	GT:AD:DP:GQ:PL	1/1:0,5:5:15:164,15,0	Potri.001G374100
Chr01	38866688	CTCAA	C	GT:AD:DP:GQ:PL	1/1:0,34:34:99:1487,107,0	Potri.001G374200
Chr01	38879421	AAAT	A	GT:AD:DP:GQ:PL	1/1:0,24:24:75:1056,75,0	null
Chr01	38880633	CGT	C	GT:AD:DP:GQ:PL	1/1:0,16:16:99:2439,165,0	null
Chr01	39042992	C	CA	GT:AD:DP:GQ:PL	1/1:0,37:37:99:4854,335,0	Potri.001G375500
Chr01	39126850	C	CCTT	GT:AD:DP:GQ:PL	1/1:0,38:38:99:1699,112,0	Potri.001G375900
Chr01	39126968	AG	A	GT:AD:DP:GQ:PL	1/1:0,39:39:99:1454,118,0	Potri.001G375900
Chr01	39152086	T	TG	GT:AD:DP:GQ:PL	1/1:0,10:10:30:374,30,0	null
Chr01	39179102	A	AT	GT:AD:DP:GQ:PL	1/1:0,26:26:78:1043,78,0	null
Chr01	39180359	TTA	T	GT:AD:DP:GQ:PL	1/1:0,10:10:33:484,33,0	Potri.001G376200
Chr01	39182868	AG	A	GT:AD:DP:GQ:PL	1/1:0,23:23:72:1054,72,0	null
Chr01	39230608	G	GC	GT:AD:DP:GQ:PL	1/1:0,5:5:27:444,27,0	Potri.001G376400
Chr01	39230611	C	CATG	GT:AD:DP:GQ:PL	1/1:0,5:5:27:444,27,0	Potri.001G376500
Chr01	39230614	ACAT	A	GT:AD:DP:GQ:PL	1/1:0,8:8:27:444,27,0	Potri.001G376500
Chr01	39243901	T	TG	GT:AD:DP:GQ:PL	1/1:0,24:24:72:960,72,0	Potri.001G376600
Chr01	39252334	G	GA	GT:AD:DP:GQ:PL	1/1:0,41:41:99:1376,122,0	Potri.001G376800
Chr01	39272298	T	TTTC	GT:AD:DP:GQ:PL	1/1:0,51:51:99:3721,251,0	Potri.001G377100
Chr01	39286935	A	AC	GT:AD:DP:GQ:PL	1/1:0,27:27:81:1087,81,0	Potri.001G377400
Chr01	39287329	C	CT	GT:AD:DP:GQ:PL	1/1:0,5:5:15:193,15,0	Potri.001G377400
Chr01	39287449	A	AT	GT:AD:DP:GQ:PL	1/1:0,7:7:35:537,35,0	Potri.001G377400
Chr01	39287459	C	CAA	GT:AD:DP:GQ:PL	1/1:0,12:12:35:537,35,0	Potri.001G377400
Chr01	39315640	TGC	T	GT:AD:DP:GQ:PL	1/1:0,29:29:92:1318,92,0	Potri.001G377500
Chr01	39320615	G	GA	GT:AD:DP:GQ:PL	1/1:0,5:5:12:218,12,0	null
Chr01	39325464	ATAT	A	GT:AD:DP:GQ:PL	1/1:0,32:32:99:1794,123,0	null
Chr01	39334546	A	AT	GT:AD:DP:GQ:PL	1/1:0,42:42:99:1927,131,0	Potri.001G377800
Chr01	39336195	G	GAT	GT:AD:DP:GQ:PL	1/1:0,25:25:99:1884,129,0	Potri.001G377800
Chr01	39336197	GCC	G	GT:AD:DP:GQ:PL	1/1:0,24:24:99:1884,129,0	Potri.001G377800
Chr01	39336874	C	CAT	GT:AD:DP:GQ:PL	1/1:0,29:29:89:1326,89,0	Potri.001G377800
Chr01	39337052	TA	T	GT:AD:DP:GQ:PL	1/1:0,19:19:60:848,60,0	Potri.001G377800
Chr01	39337206	CA	C	GT:AD:DP:GQ:PL	1/1:0,32:32:99:1536,106,0	Potri.001G377800
Chr01	39337893	TC	T	GT:AD:DP:GQ:PL	1/1:0,32:32:99:1733,121,0	Potri.001G377800
Chr01	39343817	TA	T	GT:AD:DP:GQ:PL	1/1:0,53:53:99:1826,160,0	Potri.001G377900
Chr01	39344806	T	TC	GT:AD:DP:GQ:PL	1/1:0,30:30:89:1118,89,0	Potri.001G377900
[truncated: 17,460 more rows]
