# Supplementary material for: The poplar pangenome provides insights into the evolutionary history of the genus
Source: Commun Biol. 2019 Jun 18;2:215. doi: 10.1038/s42003-019-0474-7 (PMC6581948; doi:10.1038/s42003-019-0474-7)
Supplement: Supplementary file 7 — Supplementary Data 5 [file 42003_2019_474_MOESM7_ESM.xlsx]

## Sheet: Sheet2
Supplementary Data 5 Significantly enriched GO terms of genes with frameshift indels in the 10 poplar species
GO term	Ontology	P.alba	P. devidiana	P.cathayana	P. simonii	P. ussuriensis	P. maximowiczii	P. nigra	P. deltoides	P. lasiocarpa	P. euphratica	Description
GO:0001882	F	√	√	√	√	√	√	√	√	√	√	nucleoside binding
GO:0001883	F	√	√	√	√	√	√	√	√	√	√	purine nucleoside binding
GO:0005524	F	√	√	√	√	√	√	√	√	√	√	ATP binding
GO:0006915	P	√	√	√	√	√	√	√	√	√	√	apoptosis
GO:0008219	P	√	√	√	√	√	√	√	√	√	√	cell death
GO:0012501	P	√	√	√	√	√	√	√	√	√	√	programmed cell death
GO:0016265	P	√	√	√	√	√	√	√	√	√	√	death
GO:0030554	F	√	√	√	√	√	√	√	√	√	√	adenyl nucleotide binding
GO:0032559	F	√	√	√	√	√	√	√	√	√	√	adenyl ribonucleotide binding
GO:0043531	F	√	√	√	√	√	√	√	√	√	√	ADP binding
GO:0017076	F	√	√	√	√	√	√	√	√	√		purine nucleotide binding
GO:0032553	F	√	√	√	√	√	√	√	√	√		ribonucleotide binding
GO:0032555	F	√	√	√	√	√	√	√	√	√		purine ribonucleotide binding
GO:0000166	F	√	√	√	√	√	√	√	√	√		nucleotide binding
GO:0005488	F	√	√	√	√	√	√		√	√	√	binding
GO:0004672	F	√	√	√	√	√	√					protein kinase activity
GO:0045087	P		√	√	√	√						innate immune response
GO:0016773	F		√	√	√							phosphotransferase activity, alcohol group as acceptor
GO:0005515	F	√	√			√						protein binding
GO:0016301	F		√	√	√							kinase activity
GO:0006468	P		√	√	√							protein amino acid phosphorylation
GO:0016310	P		√	√								phosphorylation
GO:0016772	F		√	√								transferase activity, transferring phosphorus-containing groups
GO:0030246	F		√	√								carbohydrate binding
GO:0006793	P		√	√								phosphorus metabolic process
GO:0006796	P		√	√								phosphate metabolic process
GO:0004872	F				√	√						receptor activity
GO:0006955	P				√	√						immune response
GO:0002376	P				√	√						immune system process
GO:0004888	F				√	√						transmembrane receptor activity
GO:0046906	F			√			√					tetrapyrrole binding
GO:0016740	F		√							√		transferase activity
GO:0020037	F						√					heme binding
GO:0005506	F						√					iron ion binding
GO:0005529	F		√									sugar binding
GO:0006464	P		√									protein modification process
GO:0008037	P		√									cell recognition
GO:0000003	P		√									reproduction
GO:0009856	P		√									pollination
GO:0009875	P		√									pollen-pistil interaction
GO:0022414	P		√									reproductive process
GO:0043412	P		√									macromolecule modification
GO:0048544	P		√									recognition of pollen
Note: C: cellular component; F: molecular function; P: biological process
