# Supplementary material for: The poplar pangenome provides insights into the evolutionary history of the genus
Source: Commun Biol. 2019 Jun 18;2:215. doi: 10.1038/s42003-019-0474-7 (PMC6581948; doi:10.1038/s42003-019-0474-7)
Supplement: Supplementary file 8 — Supplementary Data 6 [file 42003_2019_474_MOESM8_ESM.xlsx]

## Sheet: Sheet1
Supplementary Data 6 Significantly enriched GO terms of heterozygous non-start codon SNPs genes in the 10 poplar species
GO term	Ontology	P.alba	P. devidiana	P.cathayana	P. simonii	P. ussuriensis	P. maximowiczii	P. nigra	P. deltoides	P. lasiocarpa	P. euphratica	Description
GO:0000166	F	√	√	√	√	√	√	√	√	√	√	nucleotide binding
GO:0001882	F	√	√	√	√	√	√	√	√	√	√	nucleoside binding
GO:0001883	F	√	√	√	√	√	√	√	√	√	√	purine nucleoside binding
GO:0004672	F	√	√	√	√	√	√	√	√	√	√	protein kinase activity
GO:0005524	F	√	√	√	√	√	√	√	√	√	√	ATP binding
GO:0006915	P	√	√	√	√	√	√	√	√	√	√	apoptosis
GO:0008219	P	√	√	√	√	√	√	√	√	√	√	cell death
GO:0012501	P	√	√	√	√	√	√	√	√	√	√	programmed cell death
GO:0016265	P	√	√	√	√	√	√	√	√	√	√	death
GO:0016740	F	√	√	√	√	√	√	√	√	√	√	transferase activity
GO:0016773	F	√	√	√	√	√	√	√	√	√	√	phosphotransferase activity, alcohol group as acceptor
GO:0017076	F	√	√	√	√	√	√	√	√	√	√	purine nucleotide binding
GO:0030554	F	√	√	√	√	√	√	√	√	√	√	adenyl nucleotide binding
GO:0032553	F	√	√	√	√	√	√	√	√	√	√	ribonucleotide binding
GO:0032555	F	√	√	√	√	√	√	√	√	√	√	purine ribonucleotide binding
GO:0032559	F	√	√	√	√	√	√	√	√	√	√	adenyl ribonucleotide binding
GO:0043531	F	√	√	√	√	√	√	√	√	√	√	ADP binding
GO:0006468	P	√	√	√	√	√	√	√	√	√		protein amino acid phosphorylation
GO:0006793	P	√	√	√	√	√	√	√	√	√		phosphorus metabolic process
GO:0006796	P	√	√	√	√	√	√	√	√	√		phosphate metabolic process
GO:0043412	P	√	√	√	√	√	√	√	√	√		macromolecule modification
GO:0016301	F	√	√	√	√	√	√	√	√	√		kinase activity
GO:0016310	P	√	√	√	√	√	√	√	√	√		phosphorylation
GO:0016772	F	√	√	√	√	√	√	√	√	√		transferase activity, transferring phosphorus-containing groups
GO:0005488	F	√	√	√	√	√	√	√	√	√		binding
GO:0005515	F	√	√	√	√	√	√	√	√	√		protein binding
GO:0043687	P	√	√	√	√	√	√	√	√	√		post-translational protein modification
GO:0006464	P	√	√	√	√	√	√	√		√		protein modification process
GO:0004872	F	√	√	√	√	√		√		√		receptor activity
GO:0004888	F	√	√	√	√	√		√		√		transmembrane receptor activity
GO:0030246	F	√	√	√	√			√	√	√		carbohydrate binding
GO:0004674	F	√	√	√	√	√		√				protein serine/threonine kinase activity
GO:0002376	P	√	√		√	√		√		√		immune system process
GO:0006952	P	√			√			√		√		defense response
GO:0006955	P	√	√		√	√		√		√		immune response
GO:0003824	F	√		√	√		√	√			√	catalytic activity
GO:0005529	F	√	√	√	√			√		√		sugar binding
GO:0004871	F	√	√		√			√		√		signal transducer activity
GO:0007154	P	√	√	√	√			√		√		cell communication
GO:0008037	P	√	√	√	√			√		√		cell recognition
GO:0048544	P	√	√	√	√			√		√		recognition of pollen
GO:0009856	P	√	√	√	√			√		√		pollination
GO:0009875	P	√	√	√	√			√		√		pollen-pistil interaction
GO:0022414	P	√	√	√	√			√		√		reproductive process
GO:0000003	P	√	√	√	√			√		√		reproduction
GO:0032501	P	√	√	√	√			√		√		multicellular organismal process
GO:0044267	P	√	√					√		√		cellular protein metabolic process
GO:0045087	P	√	√		√	√		√		√		innate immune response
GO:0051704	P	√	√	√	√			√		√		multi-organism process
GO:0060089	F	√	√		√			√		√		molecular transducer activity
GO:0023052	P	√	√		√			√		√		signaling
GO:0019538	P	√	√							√		protein metabolic process
GO:0010333	F			√		√		√				terpene synthase activity
GO:0016838	F			√		√		√				carbon-oxygen lyase activity, acting on phosphates
GO:0030288	C			√				√		√		outer membrane-bounded periplasmic space
GO:0030313	C			√				√		√		cell envelope
GO:0042597	C			√				√		√		periplasmic space
GO:0044462	C			√				√		√		external encapsulating structure part
GO:0015399	F				√	√		√				primary active transmembrane transporter activity
GO:0015405	F				√	√		√				P-P-bond-hydrolysis-driven transmembrane transporter activity
GO:0004970	F			√				√				ionotropic glutamate receptor activity
GO:0005230	F			√				√				extracellular ligand-gated ion channel activity
GO:0005231	F			√				√				excitatory extracellular ligand-gated ion channel activity
GO:0005234	F			√				√				extracellular-glutamate-gated ion channel activity
GO:0008066	F			√				√				glutamate receptor activity
GO:0015276	F			√				√				ligand-gated ion channel activity
GO:0016758	F			√					√			transferase activity, transferring hexosyl groups
GO:0022834	F			√				√				ligand-gated channel activity
GO:0016758	F							√		√		transferase activity, transferring hexosyl groups
GO:0016817	F				√			√				hydrolase activity, acting on acid anhydrides
GO:0016820	F				√	√						hydrolase activity, acting on acid anhydrides, catalyzing transmembrane movement of substances
GO:0042626	F				√	√						ATPase activity, coupled to transmembrane movement of substances
GO:0016887	F				√	√						ATPase activity
GO:0043492	F				√	√						ATPase activity, coupled to movement of substances
GO:0042802	F			√								identical protein binding
GO:0043086	P			√								negative regulation of catalytic activity
GO:0044092	P			√								negative regulation of molecular function
GO:0016462	F				√							pyrophosphatase activity
GO:0016818	F				√							hydrolase activity, acting on acid anhydrides, in phosphorus-containing anhydrides
GO:0017111	F				√							nucleoside-triphosphatase activity
GO:0022804	F				√							active transmembrane transporter activity
GO:0023060	P				√							signal transmission
GO:0023046	P				√							signaling process
GO:0050896	P				√							response to stimulus
GO:0007165	P				√							signal transduction
GO:0016757	F									√		transferase activity, transferring glycosyl groups
GO:0016835	F					√						carbon-oxygen lyase activity
GO:0042623	F					√						ATPase activity, coupled
