# Supplementary material for: The poplar pangenome provides insights into the evolutionary history of the genus
Source: Commun Biol. 2019 Jun 18;2:215. doi: 10.1038/s42003-019-0474-7 (PMC6581948; doi:10.1038/s42003-019-0474-7)
Supplement: Supplementary file 9 — Supplementary Data 7 [file 42003_2019_474_MOESM9_ESM.xlsx]

## Sheet: Sheet1
Supplementary Data 7 Significantly enriched GO terms of heterozygous stop codon SNPs genes in the 10 poplar species
GO term	Ontology	P.alba	P.cathayana	P. simonii	P. lasiocarpa	P. ussuriensis	P. euphratica	P. devidiana	P. maximowiczii	P. nigra	P. deltoides	Description
GO:0000166	F	√	√	√	√	√	√	√	√	√	√	nucleotide binding
GO:0001882	F	√	√	√	√	√	√	√	√	√	√	nucleoside binding
GO:0001883	F	√	√	√	√	√	√	√	√	√	√	purine nucleoside binding
GO:0005488	F	√	√	√	√	√	√	√	√	√	√	binding
GO:0005524	F	√	√	√	√	√	√	√	√	√	√	ATP binding
GO:0006915	P	√	√	√	√	√	√	√	√	√	√	apoptosis
GO:0008219	P	√	√	√	√	√	√	√	√	√	√	cell death
GO:0012501	P	√	√	√	√	√	√	√	√	√	√	programmed cell death
GO:0016265	P	√	√	√	√	√	√	√	√	√	√	death
GO:0017076	F	√	√	√	√	√	√	√	√	√	√	purine nucleotide binding
GO:0032553	F	√	√	√	√	√	√	√	√	√	√	ribonucleotide binding
GO:0032555	F	√	√	√	√	√	√	√	√	√	√	purine ribonucleotide binding
GO:0032559	F	√	√	√	√	√	√	√	√	√	√	adenyl ribonucleotide binding
GO:0030554	F	√	√	√	√	√	√	√	√	√	√	adenyl nucleotide binding
GO:0043531	F	√	√	√	√	√	√	√	√	√	√	ADP binding
GO:0016740	F	√	√	√	√	√		√	√	√	√	transferase activity
GO:0004672	F	√	√	√	√	√		√	√	√	√	protein kinase activity
GO:0030246	F	√	√	√	√	√		√	√	√		carbohydrate binding
GO:0043412	P	√	√	√	√	√		√	√	√		macromolecule modification
GO:0043687	P	√	√	√	√	√		√	√	√		post-translational protein modification
GO:0045087	P	√		√	√	√	√	√	√		√	innate immune response
GO:0002376	P	√		√	√	√	√	√	√		√	immune system process
GO:0006955	P	√		√	√	√	√	√	√		√	immune response
GO:0016301	F	√	√	√	√	√		√	√	√		kinase activity
GO:0016310	P	√	√	√	√	√		√	√	√		phosphorylation
GO:0016772	F	√	√	√	√	√		√	√	√		transferase activity, transferring phosphorus-containing groups
GO:0016773	F	√	√	√	√	√		√	√	√		phosphotransferase activity, alcohol group as acceptor
GO:0004872	F	√	√	√	√	√		√	√		√	receptor activity
GO:0004888	F	√	√	√	√	√		√	√		√	transmembrane receptor activity
GO:0006468	P	√	√	√	√	√		√	√	√		protein amino acid phosphorylation
GO:0006793	P	√	√	√	√	√		√	√	√		phosphorus metabolic process
GO:0006796	P	√	√	√	√	√		√	√	√		phosphate metabolic process
GO:0006464	P	√	√	√	√	√		√	√	√		protein modification process
GO:0005515	F	√		√	√	√		√	√		√	protein binding
GO:0005529	F	√	√		√	√		√	√	√		sugar binding
GO:0008037	P	√	√		√	√	√	√	√	√		cell recognition
GO:0000003	P	√	√		√	√	√	√	√	√		reproduction
GO:0009856	P	√	√		√	√	√	√	√	√		pollination
GO:0009875	P	√	√		√	√	√	√	√	√		pollen-pistil interaction
GO:0048544	P	√	√		√	√	√	√	√	√		recognition of pollen
GO:0022414	P	√	√		√	√	√	√	√	√		reproductive process
GO:0051704	P	√	√		√	√	√	√	√	√		multi-organism process
GO:0032501	P	√	√		√	√		√	√	√		multicellular organismal process
GO:0006952	P	√			√	√		√			√	defense response
GO:0044267	P			√	√			√	√	√		cellular protein metabolic process
GO:0004871	F				√			√			√	signal transducer activity
GO:0007154	P		√		√	√						cell communication
GO:0023052	P		√		√			√				signaling
GO:0060089	F				√			√			√	molecular transducer activity
GO:0004674	F		√		√							protein serine/threonine kinase activity
GO:0019538	P			√	√							protein metabolic process
GO:0016887	F	√										ATPase activity
GO:0042623	F	√										ATPase activity, coupled
GO:0048037	F						√					cofactor binding
GO:0003824	F						√					catalytic activity
GO:0008033	P						√					tRNA processing
GO:0050660	F						√					FAD binding
GO:0050662	F						√					coenzyme binding
GO:0006950	P							√				response to stress
GO:0008171	F								√			O-methyltransferase activity
GO:0016758	F										√	transferase activity, transferring hexosyl groups
