# Supplementary material for: The poplar pangenome provides insights into the evolutionary history of the genus
Source: Commun Biol. 2019 Jun 18;2:215. doi: 10.1038/s42003-019-0474-7 (PMC6581948; doi:10.1038/s42003-019-0474-7)
Supplement: Supplementary file 10 — Supplementary Data 8 [file 42003_2019_474_MOESM10_ESM.xlsx]

## Sheet: Sheet1
Supplementary Data 8 Significantly enriched GO terms of genes with homozygous large-effect SNPs in the 10 poplar species
GO term	Ontology	P.alba	P. devidiana	P.cathayana	P. simonii	P. ussuriensis	P. maximowiczii	P. nigra	P. deltoides	P. lasiocarpa	P. euphratica	Description
GO:0000166	F	√	√	√	√	√	√	√	√	√	√	nucleotide binding
GO:0001882	F	√	√	√	√	√	√	√	√	√	√	nucleoside binding
GO:0001883	F	√	√	√	√	√	√	√	√	√	√	purine nucleoside binding
GO:0005488	F	√	√	√	√	√	√	√	√	√	√	binding
GO:0005515	F	√	√	√	√	√	√	√	√	√	√	protein binding
GO:0005524	F	√	√	√	√	√	√	√	√	√	√	ATP binding
GO:0017076	F	√	√	√	√	√	√	√	√	√	√	purine nucleotide binding
GO:0030554	F	√	√	√	√	√	√	√	√	√	√	adenyl nucleotide binding
GO:0032553	F	√	√	√	√	√	√	√	√	√	√	ribonucleotide binding
GO:0032555	F	√	√	√	√	√	√	√	√	√	√	purine ribonucleotide binding
GO:0032559	F	√	√	√	√	√	√	√	√	√	√	adenyl ribonucleotide binding
GO:0016740	F	√	√	√	√	√		√	√	√		transferase activity
GO:0004672	F	√	√	√	√	√	√	√	√			protein kinase activity
GO:0016773	F	√	√	√		√	√	√	√			phosphotransferase activity, alcohol group as acceptor
GO:0006464	P	√		√	√	√	√	√	√			protein modification process
GO:0043412	P	√		√	√	√	√	√	√			macromolecule modification
GO:0043687	P	√			√	√	√	√	√			post-translational protein modification
GO:0043531	F			√	√	√	√	√		√		ADP binding
GO:0016772	F	√	√		√	√			√			transferase activity, transferring phosphorus-containing groups
GO:0016301	F	√	√			√	√		√			kinase activity
GO:0006468	P	√			√	√	√	√				protein amino acid phosphorylation
GO:0016310	P	√				√	√					phosphorylation
GO:0003774	F							√		√	√	motor activity
GO:0003824	F	√	√						√			catalytic activity
GO:0015297	F	√		√								antiporter activity
GO:0006793	P	√				√						phosphorus metabolic process
GO:0006796	P	√				√						phosphate metabolic process
GO:0022804	F		√								√	active transmembrane transporter activity
GO:0016818	F		√								√	hydrolase activity, acting on acid anhydrides, in phosphorus-containing anhydrides
GO:0055085	P	√										transmembrane transport
GO:0015291	F	√										secondary active transmembrane transporter activity
GO:0003777	F										√	microtubule motor activity
GO:0015298	F		√									solute:cation antiporter activity
GO:0015299	F		√									solute:hydrogen antiporter activity
GO:0015300	F		√									solute:solute antiporter activity
GO:0016887	F		√									ATPase activity
GO:0003824	F									√		catalytic activity
