# Supplementary material for: The poplar pangenome provides insights into the evolutionary history of the genus
Source: Commun Biol. 2019 Jun 18;2:215. doi: 10.1038/s42003-019-0474-7 (PMC6581948; doi:10.1038/s42003-019-0474-7)
Supplement: Supplementary file 11 — Supplementary Data 9 [file 42003_2019_474_MOESM11_ESM.xlsx]

## Sheet: Sheet1
Supplementary Data 9 Significantly enriched GO terms of heterozygous frameshift indel genes in the 10 poplar species
GO term	Ontology	P.alba	P. devidiana	P.cathayana	P. simonii	P. ussuriensis	P. maximowiczii	P. nigra	P. deltoides	P. lasiocarpa	P. euphratica	Description
GO:0000166	F	√	√	√	√	√	√	√	√	√	√	nucleotide binding
GO:0001882	F	√	√	√	√	√	√	√	√	√	√	nucleoside binding
GO:0001883	F	√	√	√	√	√	√	√	√	√	√	purine nucleoside binding
GO:0005524	F	√	√	√	√	√	√	√	√	√	√	ATP binding
GO:0006915	P	√	√	√	√	√	√	√	√	√	√	apoptosis
GO:0008219	P	√	√	√	√	√	√	√	√	√	√	cell death
GO:0012501	P	√	√	√	√	√	√	√	√	√	√	programmed cell death
GO:0016265	P	√	√	√	√	√	√	√	√	√	√	death
GO:0017076	F	√	√	√	√	√	√	√	√	√	√	purine nucleotide binding
GO:0030554	F	√	√	√	√	√	√	√	√	√	√	adenyl nucleotide binding
GO:0032553	F	√	√	√	√	√	√	√	√	√	√	ribonucleotide binding
GO:0032555	F	√	√	√	√	√	√	√	√	√	√	purine ribonucleotide binding
GO:0032559	F	√	√	√	√	√	√	√	√	√	√	adenyl ribonucleotide binding
GO:0043531	F	√	√	√	√	√	√	√	√	√	√	ADP binding
GO:0004672	F	√	√	√	√	√	√	√	√	√		protein kinase activity
GO:0004872	F	√	√	√	√	√	√	√	√	√		receptor activity
GO:0004888	F	√	√	√	√	√	√	√	√	√		transmembrane receptor activity
GO:0005488	F	√	√	√	√	√	√	√	√	√		binding
GO:0006468	P	√	√	√	√	√	√	√	√	√		protein amino acid phosphorylation
GO:0006793	P	√	√	√	√	√	√	√	√	√		phosphorus metabolic process
GO:0006796	P	√	√	√	√	√	√	√	√	√		phosphate metabolic process
GO:0016301	F	√	√	√	√	√	√	√	√	√		kinase activity
GO:0016310	P	√	√	√	√	√	√	√	√	√		phosphorylation
GO:0016740	F	√	√	√	√	√	√	√	√	√		transferase activity
GO:0016772	F	√	√	√	√	√	√	√	√	√		transferase activity, transferring phosphorus-containing groups
GO:0016773	F	√	√	√	√	√	√	√	√	√		phosphotransferase activity, alcohol group as acceptor
GO:0043687	P	√	√	√	√	√	√	√	√	√		post-translational protein modification
GO:0005515	F	√	√	√	√	√	√		√	√		protein binding
GO:0005529	F	√	√	√	√	√		√	√	√		sugar binding
GO:0030246	F	√	√	√	√	√		√	√	√		carbohydrate binding
GO:0045087	P	√	√	√	√	√	√			√		innate immune response
GO:0006464	P	√	√	√	√	√	√			√		protein modification process
GO:0002376	P	√	√	√	√	√	√			√		immune system process
GO:0032501	P	√	√	√	√	√		√		√		multicellular organismal process
GO:0043412	P	√	√	√	√	√	√			√		macromolecule modification
GO:0006952	P	√	√	√	√	√	√			√		defense response
GO:0006955	P	√	√	√	√	√	√			√		immune response
GO:0000003	P	√	√	√	√	√				√		reproduction
GO:0008037	P	√	√	√	√	√				√		cell recognition
GO:0009856	P	√	√	√	√	√				√		pollination
GO:0009875	P	√	√	√	√	√				√		pollen-pistil interaction
GO:0022414	P	√	√	√	√	√				√		reproductive process
GO:0048544	P	√	√	√	√	√				√		recognition of pollen
GO:0051704	P	√	√	√	√	√				√		multi-organism process
GO:0004674	F		√	√	√	√				√		protein serine/threonine kinase activity
GO:0060089	F				√	√				√		molecular transducer activity
GO:0023052	P		√		√					√		signaling
GO:0044267	P		√		√					√		cellular protein metabolic process
GO:0019538	P		√		√					√		protein metabolic process
GO:0004871	F				√	√				√		signal transducer activity
GO:0007154	P		√							√		cell communication
GO:0042802	F	√										identical protein binding
GO:0043086	P	√										negative regulation of catalytic activity
GO:0044092	P	√										negative regulation of molecular function
GO:0006950	P				√							response to stress
GO:0016668	F					√						oxidoreductase activity, acting on sulfur group of donors, NAD or NADP as acceptor
GO:0016838	F					√						carbon-oxygen lyase activity, acting on phosphates
GO:0047134	F					√						protein-disulfide reductase activity
GO:0010333	F					√						terpene synthase activity
GO:0005509	F					√						calcium ion binding
