# Supplementary material for: The poplar pangenome provides insights into the evolutionary history of the genus
Source: Commun Biol. 2019 Jun 18;2:215. doi: 10.1038/s42003-019-0474-7 (PMC6581948; doi:10.1038/s42003-019-0474-7)
Supplement: Supplementary file 12 — Supplementary Data 10 [file 42003_2019_474_MOESM12_ESM.xlsx]

## Sheet: Sheet1
Supplementary Data 10 Significantly enriched GO terms of genes with homozygous frameshift Indels in the 10 poplar species
GO term	Ontology	P.alba	P. devidiana	P.cathayana	P. simonii	P. ussuriensis	P. maximowiczii	P. nigra	P. deltoides	P. lasiocarpa	P. euphratica	Description
GO:0043531	F		√	√	√	√	√	√	√	√		ADP binding
GO:0032559	F		√	√		√	√	√	√			adenyl ribonucleotide binding
GO:0001883	F		√	√		√	√	√	√			purine nucleoside binding
GO:0001882	F		√	√		√	√	√	√			nucleoside binding
GO:0005524	F		√	√		√	√	√	√			ATP binding
GO:0030554	F		√	√		√	√	√	√			adenyl nucleotide binding
GO:0000166	F			√		√	√	√				nucleotide binding
GO:0020037	F			√		√	√	√				heme binding
GO:0046906	F			√		√	√	√				tetrapyrrole binding
GO:0005506	F			√		√	√	√				iron ion binding
GO:0032555	F			√		√						purine nucleotide binding
GO:0032553	F			√		√						purine ribonucleotide binding
GO:0017076	F			√								ribonucleotide binding
GO:0005488	F		√									binding
GO:0042221	P		√									response to chemical stimulus
