# Supplementary material for: The poplar pangenome provides insights into the evolutionary history of the genus
Source: Commun Biol. 2019 Jun 18;2:215. doi: 10.1038/s42003-019-0474-7 (PMC6581948; doi:10.1038/s42003-019-0474-7)
Supplement: Supplementary file 13 — Supplementary Data 11 [file 42003_2019_474_MOESM13_ESM.xlsx]

## Sheet: Sheet1
Supplementary Data 11 the reproduction-related genes significantly enriched in in genes with loss-of-function mutations in six poplar species
Reproduction-related GO terms genes	Gene function desription
Potri.001G006100	curculin-like (mannose-binding) lectin family protein / PAN domain-containing protein
Potri.001G134900	S-locus lectin protein kinase family protein
Potri.001G228200	receptor-like protein kinase 1
Potri.001G409300	receptor kinase 3
Potri.001G410800	S-locus lectin protein kinase family protein
Potri.001G411000	S-locus lectin protein kinase family protein
Potri.001G411100	S-locus lectin protein kinase family protein
Potri.001G411300	S-locus lectin protein kinase family protein
Potri.001G411400	S-locus lectin protein kinase family protein
Potri.001G411700	S-locus lectin protein kinase family protein
Potri.001G412000	S-locus lectin protein kinase family protein
Potri.001G412100	S-locus lectin protein kinase family protein
Potri.001G412200	S-locus lectin protein kinase family protein
Potri.001G412300	S-locus lectin protein kinase family protein
Potri.001G412400	receptor kinase 3
Potri.001G412700	S-locus lectin protein kinase family protein
Potri.001G413000	S-locus lectin protein kinase family protein
Potri.001G413300	S-locus lectin protein kinase family protein
Potri.001G413400	S-locus lectin protein kinase family protein
Potri.001G413700	S-locus lectin protein kinase family protein
Potri.001G413800	receptor kinase 3
Potri.001G413900	S-locus lectin protein kinase family protein
Potri.001G414000	S-locus lectin protein kinase family protein
Potri.001G414200	S-locus lectin protein kinase family protein
Potri.001G414300	receptor kinase 3
Potri.001G418100	S-locus lectin protein kinase family protein
Potri.002G086500	S-locus lectin protein kinase family protein
Potri.003G212000	receptor-like protein kinase 1
Potri.004G027400	S-locus lectin protein kinase family protein
Potri.004G027600	S-locus lectin protein kinase family protein
Potri.004G027800	S-locus lectin protein kinase family protein
Potri.004G027900	S-locus lectin protein kinase family protein
Potri.004G028000	receptor kinase 3
Potri.004G028300	S-locus lectin protein kinase family protein
Potri.004G028600	S-locus lectin protein kinase family protein
Potri.004G028700	S-locus lectin protein kinase family protein
Potri.005G014700	S-locus lectin protein kinase family protein
Potri.005G014800	S-locus lectin protein kinase family protein
Potri.005G014900	S-locus lectin protein kinase family protein
Potri.005G018000	receptor kinase 3
Potri.005G018100	S-locus lectin protein kinase family protein
Potri.005G018300	S-locus lectin protein kinase family protein
Potri.005G018400	S-locus lectin protein kinase family protein
Potri.005G056700	receptor-like protein kinase 1
Potri.005G056800	receptor-like protein kinase 1
Potri.005G057000	receptor-like protein kinase 1
Potri.006G053700	curculin-like (mannose-binding) lectin family protein / PAN domain-containing protein
Potri.006G091400	S-locus lectin protein kinase family protein
Potri.007G111100	receptor-like protein kinase 1
Potri.007G111200	receptor-like protein kinase 1
Potri.008G016900	D-mannose binding lectin protein with Apple-like carbohydrate-binding domain
Potri.010G015400	receptor kinase 3
Potri.010G015800	receptor kinase 3
Potri.010G017400	S-locus lectin protein kinase family protein
Potri.010G018200	S-locus lectin protein kinase family protein
Potri.010G018300	S-locus lectin protein kinase family protein
Potri.010G018400	S-locus lectin protein kinase family protein
Potri.010G025500	S-locus lectin protein kinase family protein
Potri.010G025700	S-locus lectin protein kinase family protein
Potri.010G025800	S-locus lectin protein kinase family protein
Potri.010G103300	lectin protein kinase family protein
Potri.011G033800	S-locus lectin protein kinase family protein
Potri.011G034100	S-locus lectin protein kinase family protein
Potri.011G034300	S-domain-1 29
Potri.011G034400	S-locus lectin protein kinase family protein
Potri.011G034500	S-locus lectin protein kinase family protein
Potri.011G034800	S-locus lectin protein kinase family protein
Potri.011G034900	S-locus lectin protein kinase family protein
Potri.011G035000	receptor kinase 1
Potri.011G035100	S-locus lectin protein kinase family protein
Potri.011G035200	S-locus lectin protein kinase family protein
Potri.011G035300	receptor kinase 1
Potri.011G035600	receptor kinase 3
Potri.011G035700	S-locus lectin protein kinase family protein
Potri.011G036100	S-locus lectin protein kinase family protein
Potri.011G036400	S-locus lectin protein kinase family protein
Potri.011G036600	S-locus lectin protein kinase family protein
Potri.011G037000	S-locus lectin protein kinase family protein
Potri.011G037100	receptor kinase 3
Potri.011G037600	S-locus lectin protein kinase family protein
Potri.011G037800	S-locus lectin protein kinase family protein
Potri.011G037900	S-locus lectin protein kinase family protein
Potri.011G038000	protein serine/threonine kinases;protein kinases;ATP binding;sugar binding;kinases;carbohydrate binding
Potri.011G038300	S-locus lectin protein kinase family protein
Potri.011G038400	S-locus lectin protein kinase family protein
Potri.011G038600	protein serine/threonine kinases;protein kinases;ATP binding;sugar binding;kinases;carbohydrate binding
Potri.011G038700	S-locus lectin protein kinase family protein
Potri.011G038800	S-locus lectin protein kinase family protein
Potri.011G039000	S-locus lectin protein kinase family protein
Potri.011G039100	S-locus lectin protein kinase family protein
Potri.011G039200	S-locus lectin protein kinase family protein
Potri.011G039300	S-locus lectin protein kinase family protein
Potri.011G039400	protein serine/threonine kinases;protein kinases;ATP binding;sugar binding;kinases;carbohydrate binding
Potri.011G125000	receptor kinase 3
Potri.011G125100	S-locus lectin protein kinase family protein
Potri.011G125200	S-locus lectin protein kinase family protein
Potri.011G128700	S-locus lectin protein kinase family protein
Potri.011G128800	S-locus lectin protein kinase family protein
Potri.011G128900	S-locus lectin protein kinase family protein
Potri.011G129000	S-locus lectin protein kinase family protein
Potri.011G129200	S-locus lectin protein kinase family protein
Potri.011G129300	S-locus lectin protein kinase family protein
Potri.011G154400	S-locus lectin protein kinase family protein
Potri.012G027100	P-loop containing nucleoside triphosphate hydrolases superfamily protein
Potri.012G034900	Protein kinase superfamily protein
Potri.012G131600	S-domain-2 5
Potri.013G059900	receptor-like protein kinase 1
Potri.013G060000	receptor-like protein kinase 1
Potri.013G086100	S-locus lectin protein kinase family protein
Potri.013G094000	S-locus lectin protein kinase family protein
Potri.013G095800	S-locus lectin protein kinase family protein
Potri.013G096000	S-locus lectin protein kinase family protein
Potri.013G096400	S-locus lectin protein kinase family protein
Potri.013G115700	lectin protein kinase family protein
Potri.013G115800	lectin protein kinase family protein
Potri.013G121000	S-locus lectin protein kinase family protein
Potri.013G149500	S-locus lectin protein kinase family protein
Potri.013G150900	S-locus lectin protein kinase family protein
Potri.014G086900	receptor-like protein kinase 4
Potri.016G053800	curculin-like (mannose-binding) lectin family protein / PAN domain-containing protein
Potri.016G102500	S-locus lectin protein kinase family protein
Potri.016G102600	S-locus lectin protein kinase family protein
Potri.016G102700	S-locus lectin protein kinase family protein
Potri.016G102900	S-locus lectin protein kinase family protein
Potri.019G007300	receptor-like protein kinase 1
Potri.019G007400	receptor-like protein kinase 1
Potri.019G007600	lectin protein kinase family protein
Potri.019G007700	receptor-like protein kinase 1
Potri.019G011800	receptor-like protein kinase 1
Potri.019G086300	lectin protein kinase family protein
Potri.019G086400	lectin protein kinase family protein
Potri.019G119200	S-locus lectin protein kinase family protein
Potri.019G119600	S-locus lectin protein kinase family protein
Potri.019G119900	S-locus lectin protein kinase family protein
Potri.019G120000	S-locus lectin protein kinase family protein
Potri.T021200	S-locus lectin protein kinase family protein
Potri.T021500	S-locus lectin protein kinase family protein
Potri.T021600	S-locus lectin protein kinase family protein
Potri.T021700	S-locus lectin protein kinase family protein
Potri.T021900	S-locus lectin protein kinase family protein
Potri.T022000	S-locus lectin protein kinase family protein
Potri.T022400	S-locus lectin protein kinase family protein
Potri.T022600	S-locus lectin protein kinase family protein
Potri.T022800	S-locus lectin protein kinase family protein
Potri.T022900	S-locus lectin protein kinase family protein
Potri.T023000	S-locus lectin protein kinase family protein
Potri.T023200	S-locus lectin protein kinase family protein
Potri.T023400	S-locus lectin protein kinase family protein
Potri.T023500	S-locus lectin protein kinase family protein
Potri.T023600	receptor kinase 3
Potri.T023700	S-locus lectin protein kinase family protein
Potri.T139300	S-locus lectin protein kinase family protein
Potri.T139500	S-locus lectin protein kinase family protein
Potri.T157500	S-locus lectin protein kinase family protein
Potri.T158400	Protein kinase superfamily protein
Potri.T177000	S-locus lectin protein kinase family protein
Potri.T177100	S-locus lectin protein kinase family protein
highlighted gene ID were the Homologous genes of SCR in Brassicaceae
